# Supplementary material for: Bacterial degradation of ctenophore Mnemiopsis leidyi organic matter
Source: mSystems. 2024 Jan 23;9(2):e01264-23. doi: 10.1128/msystems.01264-23 (PMC10878102; doi:10.1128/msystems.01264-23)
Supplement: Table S1 — Protein results table from Proteome Discoverer. [file msystems.01264-23-s0002.xlsx]

## Sheet: Proteins_overview
gene_callers_id	Master?	Coverage (%)	Num. Peptides	Num. PSMs	Num. Unique Peptides	Num. Protein Groups	C1_ExoP	C1_MP	C2_ExoP	C2_MP	C3_ExoP	C3_MP	J1_ExoP	J1_MP	J2_ExoP	J2_MP	J3_ExoP	J3_MP	T0_ExoP	T0_MP
100031	None	9	2	6	1	1	0	0	0	0	0	0	0	0	0	0	0	0	0	164534
100037	None	6	3	21	1	1	0	0	0	0	99293	0	0	1047361	0	0	0	0	0	17100
100099	IsMasterProtein	21	4	5	4	1	6510	3364	9921	0	8574	3292	0	2187632	0	421764	2596	0	88136	0
100100	IsMasterProteinCandidate	14	2	4	2	1	0	0	0	0	6081	0	36007	583166	24779	0	0	0	0	26106
100101	IsMasterProtein	15	2	5	2	1	2866	0	0	0	0	0	0	847755	0	0	0	0	68076	10705
100116	IsMasterProtein	11	3	11	3	1	12700	3685	4100	0	0	5100	21654	1533376	0	7455	4679	0	0	164169
100164	IsMasterProtein	9	2	3	1	1	0	0	0	0	0	0	0	0	0	0	0	0	0	0
100231	IsMasterProteinCandidate	7	2	4	1	1	0	0	0	0	0	0	0	210529	0	0	6837	0	0	71484
100358	IsMasterProtein	19	8	145	1	1	0	53188	0	92313	0	18786	26322	154872	0	0	0	4602	0	1053663
100360	IsMasterProtein	28	8	92	3	1	0	0	0	0	0	0	0	237969	0	0	0	0	0	0
100585	None	4	2	2	2	1	0	0	0	0	0	0	0	1886870	0	0	0	2430	0	1148349
100870	IsMasterProtein	13	3	21	1	1	0	0	0	0	0	0	0	0	0	0	0	0	0	0
101006	None	7	3	45	3	1	25618	59760	0	307226	12166	9065	59162	3253216	145212	365890	0	4586	27746	0
101062	IsMasterProtein	5	5	66	2	1	2869	0	3447	0	0	4676	16938	0	0	6544	0	0	3187	80926
101069	IsMasterProtein	17	6	213	1	1	0	0	0	0	0	0	0	0	0	0	0	0	0	87251
101151	IsMasterProtein	36	3	16	3	1	0	13365	40094	19900	17041	0	22965	179219	0	132477	0	27625	35699	691594
101311	IsMasterProtein	12	3	5	3	1	2152	20305	0	6839	0	10627	14297	0	119383	0	33111	0	4990	327539
101314	IsMasterProtein	7	3	23	1	1	0	0	0	0	0	0	0	29814	0	0	0	0	0	109205
101383	None	8	2	7	1	1	116374	24856	0	136483	37695	5525	31147	2736370	6540501	0	4609	7430	4678	567540
101395	None	12	3	20	1	1	55058	6106	31878	4749	82599	0	27419	9085983	28985	4394	55490	19068	15328	101912
101424	IsMasterProtein	21	3	3	3	1	0	0	21992	0	10581	0	26572	813828	48706	0	7036	0	0	0
101465	IsMasterProteinCandidate	5	2	5	1	1	0	0	0	149075	0	0	0	1256474	0	0	0	0	0	19709
101469	IsMasterProtein	13	5	10	5	1	0	0	3664	23989	5350	0	35380	1571743	94209	0	0	0	0	18847
101544	IsMasterProteinCandidate	3	2	7	2	1	8001	1961	32980	64060	34783	0	0	339785	31362	0	24933	6993	0	378825
101566	IsMasterProtein	28	8	136	3	1	0	0	13304	70428	2705	8464	9951	1323907	2327414	4129	0	2733	0	3138558
101569	None	9	2	4	1	1	0	0	2330	4856	0	0	0	1655668	23630	0	0	0	0	278141
101674	None	2	2	2	2	1	49885	9083	26070	0	82222	0	513803	562626	343818	0	7547	0	40383	21527
101713	None	4	2	9	1	1	0	0	10788	88278	21328	0	35775	2958993	201143	0	0	0	9839	607594
101843	IsMasterProtein	5	2	8	2	1	0	28391	0	47208	0	4656	0	0	0	0	0	0	0	986564
102	IsMasterProtein	22	10	71	9	1	120240	404717	38179	647734	34831	49422	697828	12871538	3598641	12723	103149	9925	36052	1034838
102239	None	11	3	17	1	1	0	0	0	0	0	0	149426	1860730	0	0	1787	0	0	218275
102366	IsMasterProtein	6	3	12	1	1	16644	9206	0	9545	0	0	2302	0	0	0	4888	0	0	190519
102785	None	5	2	12	1	1	0	0	6760	0	6706	0	0	8913534	0	0	0	0	0	0
102923	None	8	2	7	2	1	0	0	4904	0	4437	0	42308	0	208913	7466	0	0	12506	358002
102983	IsMasterProtein	12	5	18	3	1	13018	12224	13460	21196	7086	0	141495	5604037	579928	0	187640	3181	0	414048
103110	None	8	2	3	2	1	10122	2003	0	193121	14239	0	0	620665	119915	0	0	0	4633	433358
103118	IsMasterProtein	19	3	25	2	1	0	9679	0	48330	9484	0	0	820447	75542	13146	475540	10747	0	434619
103119	IsMasterProtein	8	3	9	3	1	23715	0	3995	0	12311	7922	140726	2115708	0	0	52557	0	58118	0
103122	IsMasterProtein	16	6	11	4	1	0	0	9461	7423	4370	6672	0	1469681	0	0	4685	0	0	11620
103237	None	9	2	12	1	1	0	5014	9690	74881	10211	4241	221760	1123145	938425	10103	0	10185	10749	577962
103253	IsMasterProtein	6	2	6	2	1	0	0	0	0	0	0	0	253848	18862	0	0	0	0	82058
103335	None	7	2	10	1	1	80913	0	17562	26065	17755	0	25959	608968	33763	0	55101	0	0	0
103393	IsMasterProteinCandidate	18	3	28	2	1	54072	201453	156953	673820	314296	16386	11224	5901241	887448	3007	0	10218	9780	3481578
103427	IsMasterProtein	16	7	135	5	1	160206	35314	126501	414149	160284	43904	42877	1342450	167988	38554	54799	59376	862821	1063600
103483	IsMasterProtein	20	3	46	3	1	31427	16928	13798	212420	18878	490320	9490	3487086	556765	5440	122601	4555	4656	776076
103628	None	7	2	13	2	1	19569	0	0	19127	0	0	60542	0	429450	0	12838	4305	0	632113
103644	IsMasterProtein	10	3	41	1	1	0	0	0	0	0	0	0	0	0	0	0	0	0	0
103652	IsMasterProtein	9	2	11	1	1	0	0	0	0	0	0	0	461745	0	0	0	0	0	0
103706	None	5	2	27	1	1	19998	237753	9774	636800	3980	24435	266493	8866066	759599	5409	1494394	6783	8753	10155
10376	None	15	3	14	1	1	0	0	0	0	0	0	36820	0	0	0	13667	0	0	179282
103792	None	5	2	3	1	1	5912	15576	23335	5635	0	9523	0	539889	1164070	0	4055	0	146425	118509
103825	IsMasterProteinCandidate	6	2	3	2	1	27446	16734	3221	59907	0	20256	190978	50961	18463	3227	2796	2871	15451	609381
104040	IsMasterProtein	10	2	11	2	1	0	0	0	36987	8274	0	42186	0	35698	0	0	0	0	869032
104049	IsMasterProtein	27	6	29	3	1	10093	0	1695	0	28966	3887	0	5582551	292952	0	4088	0	0	10108
104058	IsMasterProtein	43	9	55	6	1	49908	191362	48964	136060	19769	116288	261284	31301609	629497	56130	16103	143468	29069	767699
104061	IsMasterProtein	30	9	27	8	1	27748	3866	3389	16086	4971	0	0	10710318	51534	0	19338	14935	33267	116902
104062	IsMasterProtein	8	2	8	2	1	7839	0	0	7326	4194	4942	0	1267984	0	4391	0	3866	0	67896
104228	None	6	3	9	3	1	4172	0	4585	0	7935	0	892433	2451313	733078	0	0	0	9566	0
104317	IsMasterProtein	15	2	11	1	1	0	0	0	0	0	0	0	0	0	0	0	0	0	0
104321	IsMasterProtein	7	2	7	2	1	9874	0	8280	61291	0	3976	27786	1610064	97466	0	30493	0	10213	786535
104622	IsMasterProtein	16	5	17	3	1	23574	8544	6482	9856	37621	0	381966	2867049	104162	11705	0	0	0	248153
104634	IsMasterProtein	7	3	15	1	1	0	0	0	0	0	0	0	543752	0	0	0	0	0	0
104645	None	5	2	4	1	1	0	0	0	1402	0	0	0	388570	0	11873	0	23877	0	15755
104664	None	2	2	9	1	1	27422	116541	6126	176318	33667	5855	68931	4406544	216716	20870	11891	36584	10305	0
104689	IsMasterProtein	9	6	25	6	1	12218	25477	20888	83089	11003	34806	158950	4021072	772612	17917	16727	6254	94633	187503
104690	IsMasterProtein	18	3	9	3	1	0	0	0	5709	20578	0	875624	3437942	106464	0	3495	0	0	71855
104775	IsMasterProtein	12	2	3	2	1	0	0	0	0	0	0	0	0	0	0	0	0	0	126505
105091	IsMasterProteinCandidate	6	2	4	1	1	0	2722	53264	5628	45206	2891	12651	109504	21952	5218	0	2656	219994	267504
105096	None	29	4	22	2	1	11851	5561	0	6225	17371	17005	124786	54744	24313	0	21333	0	5331	1563223
105104	IsMasterProtein	5	2	7	2	1	17578	0	4568	6588	9344	7062	30855	538872	0	3116	0	0	7261	531022
105226	None	8	2	19	1	1	0	0	0	0	0	0	0	0	0	0	0	0	0	176269
105692	IsMasterProtein	7	2	15	2	1	7519	0	12225	0	15838	0	1444007	0	0	0	0	0	5092	489340
105711	None	16	5	25	3	1	0	0	0	0	0	0	65283	2796397	6147	0	57749	0	0	108570
105717	IsMasterProtein	12	5	6	5	1	17231	0	7324	0	4602	3894	232087	2359053	106950	0	0	0	61719	16051
105725	None	20	5	116	2	1	33443	362851	138367	1656496	32711	201914	70927	7254890	230557	0	22493	2303	38939	250832
105727	IsMasterProteinCandidate	5	3	13	1	1	3554	0	0	79463	3687	0	323420	0	0	0	0	0	0	124683
105854	IsMasterProtein	14	3	14	1	1	0	0	0	23512	0	0	0	0	0	0	0	0	0	358965
105855	IsMasterProtein	6	2	7	1	1	71971	17975	0	0	0	0	12346	164737	52311	0	3597	0	38982	116883
105863	IsMasterProtein	23	6	37	5	1	8972	8478	18699	4038	59359	7158	217984	7477155	55320	0	43195	0	6404	21375
105877	IsMasterProtein	16	7	136	1	1	0	0	0	0	5158	0	0	64835	3574	25954	0	16725	0	112214
105943	None	5	2	3	1	1	0	0	0	0	0	0	0	703438	0	0	0	0	0	0
106044	IsMasterProtein	18	14	34	8	1	8309	29334	9525	26431	20766	46696	44433	11465418	7403100	156462	77279	1028608	12417	205853
106046	IsMasterProtein	11	2	2	2	1	0	0	0	0	0	0	0	337099	0	5517	9768	4570	0	55124
106049	IsMasterProtein	12	6	16	6	1	0	38902	8137	0	3635	115533	53865	6999778	0	0	21799	13134	7640	65139
106057	IsMasterProtein	21	12	40	11	1	13142	16119	14017	42418	0	21776	109875	13925530	290837	8037	22179	17214	8003	222289
106061	IsMasterProtein	27	11	68	11	1	52361	11465	9449	14086	22720	5600	198829	39757360	468985	14036	92642	32344	89356	176168
106062	IsMasterProtein	37	11	45	10	1	30377	0	19550	26156	13211	7765	1027065	16037463	1391601	0	21998	0	16088	52876
106105	IsMasterProtein	12	3	5	2	1	0	0	0	0	0	0	0	822549	104817	0	58183	0	0	0
106156	None	8	4	11	4	1	14122	13292	4222	12445	3255	6083	0	1106678	107523	10913	66977	4279	12116	228426
106282	IsMasterProtein	4	2	8	1	1	6018	0	4875	0	2042	2385	348092	344228	57019	0	21427	0	0	307579
106448	IsMasterProtein	3	2	11	2	1	179550	5003	38259	73222	53883	0	761452	1378631	2046732	0	581954	0	90219	1626131
106516	IsMasterProtein	25	2	4	2	1	0	2554	0	37431	3831	7967	67531	40959	0	0	0	0	0	47341
106517	IsMasterProtein	17	6	83	1	1	0	0	0	0	0	0	0	79622	0	0	0	0	0	0
106542	None	3	2	3	2	1	0	0	0	0	0	0	0	384954	0	0	0	0	0	220068
106665	None	14	5	42	1	1	26405	3547	4108	118135	12167	0	185707	1003681	80898	2231	12122	0	0	742542
106691	IsMasterProtein	6	2	6	1	1	0	0	7253	10234	0	0	95359	664600	122947	0	0	0	4665	309384
106780	IsMasterProtein	9	2	12	2	1	0	23524	4593	0	0	0	0	0	0	0	0	0	0	438583
106944	IsMasterProteinCandidate	6	2	10	1	1	4795	0	0	5795	0	0	7149	35610	400100	0	0	0	7196	138967
106949	None	9	2	12	1	1	10012	34824	0	134640	7224	22898	0	564648	335130	0	10366	0	29999	405022
106990	IsMasterProtein	3	2	3	1	1	0	0	0	0	0	0	21613	206215	6920	0	0	0	0	79662
106999	IsMasterProtein	12	3	15	3	1	6640	4619	23553	10944	9913	0	44312	10763578	58171	0	0	0	12640	101973
107000	IsMasterProtein	18	5	26	5	1	0	3399	8609	102949	0	4292	89582	2622794	40666	62793	0	4917	0	31466
107008	IsMasterProtein	41	4	38	1	1	0	0	0	0	0	0	0	0	0	0	0	0	0	0
107118	IsMasterProtein	3	2	3	2	1	0	0	13032	4690	6748	0	26298	651718	1486057	0	0	6370	0	202773
107266	IsMasterProtein	50	23	477	23	1	196271	42742	107783	26976	78599	10125	3656788	241316356	3236108	6267479	901844	1470468	151577	2987314
107269	IsMasterProtein	6	3	6	3	1	23610	0	0	0	5549	0	67862	2465199	31074	0	0	0	5953	0
107275	IsMasterProtein	14	5	9	5	1	6800	6212	5897	29824	5353	0	268043	3419801	354819	0	300662	350836	5380	124253
107655	IsMasterProtein	8	2	11	2	1	4859	0	3555	54376	3633	0	18724	2435168	2218254	0	0	2404	6329	782309
107736	IsMasterProtein	23	8	110	7	1	13666	0	8399	0	0	3310	110308	17839864	1458759	0	6874	0	12875	12013
107737	IsMasterProtein	9	4	12	2	1	0	0	0	9840	5848	0	0	456905	0	0	0	0	0	0
10776	None	4	2	8	1	1	33864	10262	10819	48311	9700	0	2671337	1266813	77923	0	24963	7464	4087	931930
10797	IsMasterProtein	8	2	23	2	1	0	103868	0	180876	0	15563	0	1598166	64127	0	9804	2498	0	2274003
108207	IsMasterProtein	7	2	7	2	1	0	1797	0	4028	0	0	72750	373568	621282	0	73188	0	7644	438237
108425	None	10	3	6	2	1	3335	0	0	0	5911	0	14886	2036187	39737	78219	3122	0	7717	109330
108441	IsMasterProtein	6	2	7	2	1	4185	0	0	22595	0	4352	0	469718	0	5930	0	5022	0	562188
108660	None	9	2	4	1	1	0	0	2330	4856	0	0	0	1655668	23630	0	0	0	0	278141
108692	IsMasterProtein	30	3	50	3	1	108826	35962	13639	74411	87331	14024	500319	8873490	2987230	193461	119841	201569	58370	938172
108955	IsMasterProtein	17	3	15	2	1	57863	21706	0	40284	12207	3609	0	320264	0	10333	0	8530	0	19094
108995	IsMasterProtein	32	18	193	18	1	63577	16094	63684	17273	12339	13389	8011123	98261453	703920	4371790	131686	3855971	31790	187211
109	IsMasterProtein	3	2	2	2	1	0	0	0	0	0	0	0	129067	0	0	0	0	0	92385
109056	IsMasterProtein	28	2	12	2	1	0	0	0	20464	0	3512	0	401748	0	3926	0	3662	0	752487
109156	None	11	3	29	1	1	2115	0	6575	0	4211	0	0	486291	71105	0	3322	0	0	14053
109187	None	5	2	12	1	1	0	0	0	0	0	0	99438	80637	0	0	0	0	0	116063
109197	None	5	3	43	1	1	0	0	0	0	0	0	0	0	0	0	0	0	0	0
109271	IsMasterProtein	41	11	293	1	1	371425	327563	258668	1368229	287776	215887	2324927	6294276	3804311	33842	576372	23635	87660	45391767
109274	IsMasterProtein	30	2	13	1	1	0	0	0	0	0	0	0	0	0	0	0	0	0	94390
10946	IsMasterProtein	22	5	32	4	1	85753	7016	29281	12537	21374	0	84717	9788810	409565	6194	9395	14050	9758	1711024
109744	IsMasterProtein	8	2	6	2	1	0	0	0	0	0	0	0	0	0	0	0	0	0	254755
109826	IsMasterProtein	54	4	31	1	1	23552	0	2941	4510	0	4895	0	522189	0	194711	0	1220417	6245	6185357
110066	IsMasterProteinCandidate	4	2	4	2	1	0	0	0	0	0	0	0	0	0	0	24474	0	10339	142465
110080	None	6	2	10	1	1	12448	6528	96071	175091	52943	4960	245479	231278	337355	4822	0	6622	99724	1178849
110223	None	6	2	8	1	1	0	0	0	71719	10189	5284	245021	179497	14562312	0	0	2868	9493	830758
110251	IsMasterProteinCandidate	3	2	2	1	1	0	0	0	0	0	0	0	0	0	0	0	0	0	57295
110367	None	3	3	18	3	1	21167	4295	23520	26366	3330	4102	0	50374	19380	0	44708	0	0	567756
110416	IsMasterProtein	13	4	26	3	1	28644	0	7591	0	2923	0	0	42545	216490	0	20040	0	104658	889129
110462	IsMasterProtein	32	4	7	4	1	0	83064	0	0	6382	25876	37513	727755	21811	0	86557	0	4535	98216
110622	None	8	2	21	1	1	21606	0	14287	56869	18521	0	0	0	0	0	0	0	0	404889
11079	IsMasterProtein	15	2	5	2	1	0	9307	7733	5123	0	4302	15140	1680880	0	0	0	3296	0	0
110826	IsMasterProtein	7	4	15	1	1	0	0	0	0	0	0	0	1229345	0	0	0	0	0	51939
110937	IsMasterProtein	9	2	7	2	1	0	0	0	0	0	0	14702	0	1420546	0	0	0	0	339642
110943	IsMasterProtein	5	2	3	2	1	39736	0	0	33285	0	10624	0	110945	514883	0	0	0	9461	264572
11095	None	12	11	197	2	1	0	102489	5055	143827	26917	25439	31780	308880	107587	0	0	0	5150	935371
11096	IsMasterProteinCandidate	8	11	126	1	1	0	17676	22542	194736	48145	12701	0	275213	1311884	0	0	70359	0	2185130
110991	IsMasterProtein	12	3	5	1	1	2599	4356	0	0	0	0	0	90554	0	0	0	0	0	343303
111047	None	3	2	6	1	1	24183	0	18308	0	23804	0	38158	0	206314	0	81937	0	0	125067
111175	IsMasterProteinCandidate	4	2	5	2	1	0	0	0	5523	5916	0	16692	0	0	0	0	0	0	269291
11120	IsMasterProtein	11	2	9	1	1	0	0	0	17026	0	0	0	37173	0	0	0	0	0	257634
111647	IsMasterProteinCandidate	11	5	32	1	1	0	0	0	19796	0	0	272642	0	401182	0	251026	0	0	29780
111654	IsMasterProtein	13	4	27	1	1	10215	59316	11565	58015	10926	3249	25938	71007	74909	3320	0	3058	3822	625248
111715	IsMasterProtein	18	7	36	5	1	71284	0	29619	53283	56546	0	453306	1070456	721232	3511	28940	8865	4006	2722710
111771	IsMasterProtein	32	11	138	8	1	50292	0	7200	164678	105249	3906	4064940	329570	1562742	16894	35833	2186	27122	9358151
111996	None	11	5	29	3	1	71284	0	29619	53283	56546	0	434024	1070456	696250	3511	28940	8865	4006	2451071
11202	None	4	5	53	3	1	15498	27239	4382	77380	14870	10660	90395	1342282	538205	0	13273	2234	7809	1175354
11213	IsMasterProtein	14	2	5	2	1	0	0	0	0	0	0	0	551053	0	0	0	0	0	0
112154	IsMasterProtein	23	5	22	5	1	0	0	35396	40142	15440	0	96849	645258	126675	80865	9612	0	3843	1355371
112526	None	3	2	20	1	1	0	0	0	0	0	0	0	0	0	35852	10173	5258	2856	0
112745	None	7	3	24	1	1	0	0	0	34810	0	0	30447	359914	0	0	0	0	0	373649
112941	IsMasterProteinCandidate	3	2	2	1	1	0	0	0	0	0	0	0	0	0	0	0	0	0	57295
113	IsMasterProtein	11	2	4	2	1	0	0	0	0	0	0	0	0	0	0	0	0	0	0
113003	None	6	2	2	2	1	0	0	0	0	0	0	0	5423229	0	0	0	0	0	0
113004	IsMasterProtein	6	2	5	2	1	40138	7387	0	379450	0	3255	44245	5980995	74792	0	122419	108817	0	188171
113054	None	6	2	4	2	1	0	0	0	21475	0	0	0	0	177642	0	0	0	8329	723654
113071	IsMasterProtein	13	4	12	2	1	0	4812	24261	4306	19614	10332	30668	4302721	228522	4786	62118	12507	11267	1872597
113220	IsMasterProtein	5	3	9	1	1	28468	0	5545	0	5173	9648	0	750720	265372	0	0	0	0	21656
113279	IsMasterProtein	12	2	14	2	1	10318	13127	0	0	0	0	14493	0	0	0	0	0	0	827893
113479	IsMasterProtein	27	9	111	2	1	70725	225080	20449	507773	25221	67570	203518	1921736	525416	9657	62682	24358	39274	7417305
113682	None	12	2	44	1	1	0	0	0	0	0	0	0	0	0	0	0	0	0	0
113944	IsMasterProteinCandidate	5	2	3	2	1	27446	16734	3221	59907	0	20256	190978	50961	18463	3227	2796	2871	15451	609381
11396	IsMasterProtein	12	2	6	2	1	0	0	0	0	0	0	186844	0	570732	0	0	0	0	346998
114	IsMasterProtein	13	10	43	8	1	42774	162383	32524	337707	37152	0	5457156	3375026	1233678	2441	31087	2010	96553	733369
114008	IsMasterProtein	9	2	8	1	1	0	0	0	4336	0	4508	10624	0	0	0	3169	0	0	0
114173	None	6	2	5	1	1	0	0	0	0	0	0	0	0	0	0	0	0	0	0
114304	IsMasterProtein	22	6	67	5	1	13282	257381	15361	11321	0	4361	923110	45006	1120048	0	1380826	4047	14527	952043
114377	IsMasterProteinCandidate	12	2	5	2	1	10206	7221	40012	2389	0	0	25210	458592	126467	0	0	0	38647	1120523
114471	IsMasterProteinCandidate	7	3	17	2	1	0	0	0	0	13361	0	0	532284	366941	0	0	0	0	263054
114507	IsMasterProteinCandidate	7	4	15	2	1	35512	10363	24556	248331	14274	16247	245021	208490	14562312	0	0	2868	14205	2267506
114648	IsMasterProtein	29	2	3	2	1	0	0	6400	0	7094	0	2251785	0	1653461	11018	0	0	30627	47089
114698	IsMasterProtein	13	4	39	1	1	6266	0	0	21477	97309	0	0	0	0	3627	0	0	0	259238
114708	IsMasterProtein	14	11	130	2	1	5953	0	0	6066	0	3558	0	0	308999	0	12838	0	0	194337
114825	IsMasterProtein	12	6	34	1	1	0	0	0	0	0	0	7867	1959053	0	0	0	0	0	0
11517	IsMasterProtein	22	7	30	7	1	19099	7264	0	55665	3713	0	480536	217644	467611	0	0	18881	5454	1898964
115420	IsMasterProtein	7	2	4	2	1	13476	0	0	0	0	0	27443	260521	127832	0	0	0	0	75920
115484	None	3	2	15	2	1	80786	65974	46775	106077	293064	27153	1524683	1124662	329048	3367	4280	3321	47510	1521010
115796	None	6	3	13	2	1	35512	10363	24556	232581	8263	16247	0	181481	14555998	0	0	2868	14205	2165984
116061	None	5	3	10	2	1	24940	7018	5832	23724	29387	0	433349	227140	2914191	0	4111	0	6829	1127001
116153	None	5	2	22	1	1	5357	491271	19911	802052	15290	105895	0	7386555	7093	6283	0	0	1930	361437
116345	None	17	2	29	1	1	152566	7116	30963	54203	72633	9776	906664	9121637	1393150	0	1466443	3893	38272	312012
116469	IsMasterProtein	4	2	11	1	1	0	0	4223	0	0	0	52463	0	0	0	0	0	0	61892
11654	IsMasterProtein	17	6	20	3	1	0	0	26001	0	0	0	38714	6557216	211924	0	0	0	53031	0
11687	IsMasterProtein	18	4	26	3	1	7312	7710	0	55197	5709	0	102250	1820893	102712	7401	0	0	5945	2210886
116931	IsMasterProtein	17	6	9	6	1	36378	8880	26845	24879	43121	3878	113225	3505274	98262	5688	0	0	17766	258936
116948	None	25	6	25	5	1	0	5551	0	39386	3928	0	888420	3088831	475279	0	8329	0	11646	1080744
117128	IsMasterProteinCandidate	5	2	7	2	1	17578	0	4568	6588	9344	7062	30855	538872	0	3116	0	0	7261	531022
117312	IsMasterProtein	4	3	21	1	1	3275	14585	5987	12869	0	11775	0	0	0	0	0	0	6082	675296
117327	IsMasterProtein	4	2	19	1	1	0	0	0	0	0	0	0	0	0	0	0	0	0	0
117386	IsMasterProteinCandidate	9	2	6	1	1	0	0	0	0	3861	0	0	340961	436073	0	0	2193	0	398278
117387	IsMasterProtein	9	2	6	1	1	0	0	0	0	3861	0	0	340961	436073	0	0	2193	0	398278
117388	IsMasterProteinCandidate	9	2	6	1	1	0	0	0	0	3861	0	0	340961	436073	0	0	2193	0	398278
117397	IsMasterProtein	14	2	2	2	1	0	0	0	0	0	0	34103	393109	0	0	0	0	0	0
117467	IsMasterProtein	11	5	8	4	1	6418	0	0	12912	0	0	0	601638	32824	14250	36555	0	0	288394
117521	None	6	4	6	3	1	7624	9263	5503	44769	9781	11212	0	3731479	731761	0	16850	8988	0	32913
117604	None	6	2	4	1	1	0	3087	0	0	0	0	0	2739049	0	0	0	2900	4243	147757
117861	None	8	2	10	1	1	0	0	0	0	0	0	0	0	0	0	0	0	0	337873
118104	IsMasterProtein	14	8	36	3	1	40659	1242	10511	9530	11137	19798	191595	11793038	432584	278473	19039	26415	56323	164127
118118	IsMasterProtein	12	5	8	5	1	39847	16105	68521	21439	52174	46333	50602	3356824	65868	43678	60685	66064	26476	34477
11836	IsMasterProtein	8	2	3	2	1	0	0	0	0	0	0	0	0	0	0	0	2439872	0	0
118406	IsMasterProteinCandidate	5	2	3	2	1	27446	16734	3221	59907	0	20256	190978	50961	18463	3227	2796	2871	15451	609381
118494	None	7	3	13	2	1	35512	10363	24556	232581	8263	16247	0	181481	14555998	0	0	2868	14205	2165984
118582	None	8	2	7	1	1	116374	24856	0	136483	37695	5525	31147	2736370	6540501	0	4609	7430	4678	567540
118619	None	5	2	87	1	1	0	0	0	12077	0	0	0	0	0	0	0	0	0	309235
118688	None	24	3	6	1	1	0	2719	16382	133431	115542	0	244983	418920	65989	0	17300	3392	0	0
118832	None	10	2	13	2	1	7552	16437	0	15806	11358	0	6477	476628	77325	0	0	0	0	77772
119018	None	17	4	23	1	1	6607	0	4875	18396	40208	0	0	0	743256	0	2913	0	17709	694371
119022	IsMasterProtein	3	2	2	2	1	0	0	0	0	0	0	0	144879	0	0	0	0	0	0
119189	IsMasterProtein	24	4	10	2	1	0	61986	5426	11982	0	220285	70345	123754	109446	0	0	41182	12716	632132
119920	IsMasterProteinCandidate	29	3	28	2	1	54072	201453	156953	673820	314296	16386	11224	5901241	887448	3007	0	10218	9780	3481578
119946	IsMasterProtein	12	2	6	2	1	14356	8997	0	0	5536	3229	0	221353	264358	2480	0	2004	3856	2458694
12020	IsMasterProtein	8	4	19	4	1	46721	43574	6372	9785	8383	5162	208551	1236560	220355	0	0	7307	32990	1213466
120245	None	16	4	16	3	1	4448	0	5411	2151	5943	0	116896	863107	418040	0	35371	0	5945	1136093
120248	IsMasterProtein	6	2	2	2	1	0	0	0	0	0	0	0	0	0	0	0	0	0	0
120316	None	10	2	4	2	1	0	3728	0	128324	0	7716	15406	127195	2844	0	7173	10832	0	275702
120355	IsMasterProtein	7	5	12	3	1	0	0	0	29576	0	0	17449	640937	48445	0	0	15675	8457	495019
120433	IsMasterProteinCandidate	5	2	8	1	1	6018	0	4875	0	2042	2385	348092	344228	57019	0	21427	0	0	307579
120445	None	5	3	27	1	1	0	0	0	0	0	0	0	0	0	35852	10173	5258	2856	0
120502	IsMasterProtein	18	4	16	3	1	143851	2872	0	9556	19615	3213	1191067	2774756	290530	0	53171	5986	5140	1269230
120517	IsMasterProtein	5	2	9	1	1	0	0	0	113261	0	0	0	0	0	0	0	0	0	167991
120523	IsMasterProtein	8	5	9	4	1	10782	0	0	188275	0	0	65002	632279	178929	0	4369	0	0	533523
120998	None	13	3	29	2	1	18270	0	7834	85274	2958	3355	0	632007	305841	7595	207448	5059	11837	2321351
121181	IsMasterProtein	12	7	32	6	1	71036	113134	74404	394015	20519	12758	644188	32055	723804	11041	15824	19656	53613	1378209
121201	IsMasterProtein	17	3	4	1	1	0	0	0	0	0	0	24254	0	0	0	11083	0	0	0
121224	IsMasterProtein	13	8	25	7	1	25766	90452	17225	255273	12496	6207	208888	59725	2816488	0	0	0	14285	1579503
121352	None	7	5	37	1	1	0	1860	3336	145261	0	0	0	275213	1311884	0	0	0	0	1438857
121417	IsMasterProtein	38	11	44	11	1	9197	19978	25417	25003	46274	23567	35115	8555238	83566	202881	18650	13501	6934	43176
121847	IsMasterProtein	22	5	31	1	1	0	0	0	0	0	0	0	0	0	0	0	0	0	248851
122018	IsMasterProtein	26	4	32	1	1	11310	0	5568	98023	10715	10286	706111	471884	223318	0	0	0	9973	3433858
122086	IsMasterProtein	11	3	3	3	1	11565	3397	0	3717	7709	0	407227	4674117	288569	0	10501	0	4438	0
122181	IsMasterProtein	11	4	9	3	1	0	4873	4191	39686	0	3619	169498	1903632	29365	0	3290	3375	0	835450
122510	IsMasterProtein	8	2	11	2	1	0	0	0	0	0	0	0	1373316	6690	4181	6084	6244	8413	913978
122667	None	8	2	2	1	1	0	0	0	0	0	0	0	0	0	0	0	0	3657	65294
122698	IsMasterProteinCandidate	10	2	7	1	1	0	16470	13850	20362	12919	3328	0	588263	308280	0	0	0	9896	421930
122778	None	11	6	11	2	1	14260	0	6619	0	0	0	141800	130580	0	0	4527	0	0	798351
122909	None	10	2	8	1	1	0	0	0	71719	10189	5284	245021	179497	14562312	0	0	2868	9493	830758
122977	IsMasterProtein	15	8	22	8	1	8679	49986	17234	103487	8789	8311	7997	4691859	1000180	10016	0	2569	4551	17099
12299	IsMasterProteinCandidate	3	2	2	2	1	0	4552	4549	9987	0	0	116860	273223	128460	0	34408	0	45780	31708
12301	IsMasterProtein	9	2	6	2	1	7996	0	0	31447	0	0	236145	324340	0	0	11429	0	3931	178395
123114	IsMasterProtein	6	4	7	2	1	35531	0	0	0	36368	3446	0	235384	0	0	0	0	5862	191594
123441	IsMasterProtein	22	6	119	1	1	0	0	0	0	0	0	0	0	0	0	0	0	0	0
123456	None	7	2	13	2	1	19569	0	0	19127	0	0	60542	0	429450	0	12838	4305	0	632113
123571	None	6	2	14	2	1	25827	3372	12494	75379	9447	3094	497471	1807451	123161	2581	23439	0	5523	1538266
12358	IsMasterProtein	5	4	6	2	1	0	0	0	23318	11243	0	0	594840	0	0	0	0	3469	311915
123703	IsMasterProtein	29	9	60	7	1	62789	33330	34741	97954	1107	42567	288052	14049232	500124	101029	136147	2956	152852	187667
123721	IsMasterProtein	8	2	6	2	1	5998	0	0	0	0	0	33167	1331861	476312	0	0	0	0	0
124134	None	31	2	4	1	1	19649	0	0	0	0	0	0	199788	0	194711	0	1220417	0	3304241
124165	None	4	2	9	1	1	0	0	10788	88278	21328	0	35775	2958993	201143	0	0	0	9839	607594
124238	None	28	2	14	2	1	58041	0	0	57601	69639	0	220558	8517695	1534557	12442	0	28800	58370	847918
124283	IsMasterProtein	17	4	18	1	1	62794	0	4679	45492	12891	10187	1074528	0	631655	5425	30019	5748	27111	727099
12468	None	5	2	17	1	1	0	0	0	38368	0	0	0	0	0	0	0	0	0	400739
12472	IsMasterProtein	5	2	3	2	1	0	65054	0	16518	0	24500	130242	178784	11123	0	16568	0	0	254039
124737	IsMasterProtein	18	5	47	3	1	5135	72077	6726	173391	0	6402	31516	268346	0	9530	0	3261	13929	2407195
124749	IsMasterProtein	28	9	47	4	1	14282	5925	15447	65835	17373	6972	85987	685105	1451196	11006	60949	11299	9446	4109219
12481	None	15	4	11	3	1	3846	2318	0	4680	0	0	0	1860853	228309	0	0	0	16625	48491
124873	IsMasterProtein	14	2	3	2	1	0	0	0	0	0	0	0	1177963	0	0	0	0	0	0
124875	IsMasterProtein	15	2	11	2	1	933423	29303	173370	3792	60978	5930	74071	33453310	1333181	0	77630	4990	7537	0
125033	IsMasterProteinCandidate	13	2	9	1	1	0	5186	0	0	4786	0	0	187378	63895	0	24475	0	9168	186026
125075	IsMasterProteinCandidate	10	3	16	3	1	19569	0	0	19127	0	0	60542	0	491161	0	12838	4305	0	764761
125156	None	4	2	5	2	1	0	0	0	0	0	0	0	625745	0	12269	25496	19565	30286	0
125209	IsMasterProtein	13	2	7	1	1	0	0	0	0	0	0	0	0	0	0	0	0	0	0
125266	IsMasterProtein	10	5	13	2	1	0	0	0	17395	0	0	0	0	0	0	0	0	0	307132
125743	IsMasterProtein	20	4	8	3	1	34533	16789	0	10056	5607	0	9320	403003	56064	0	16462	0	19605	262390
12584	IsMasterProtein	13	4	25	2	1	0	0	0	29612	0	8699	0	0	146681	0	0	0	9490	156704
126133	IsMasterProtein	13	3	12	1	1	0	7478	9098	4037	16793	0	0	0	0	0	0	0	7567	89805
126295	None	15	6	25	5	1	0	1652	0	39386	3928	0	888420	2942107	453354	0	8329	0	11646	1080744
126371	None	4	2	12	2	1	6721	59349	0	124515	0	54899	0	5627782	38579	0	64475	11350	3595	1148349
126494	IsMasterProtein	11	3	5	1	1	0	9888	0	79510	0	14295	0	86665	0	0	0	8350	22905	840987
126504	IsMasterProteinCandidate	7	4	13	3	1	0	48770	0	82589	0	22028	55605	1784329	19549	0	0	2653	21625	1536796
126559	None	6	2	6	2	1	0	0	0	0	0	6171	41462	390594	0	0	0	0	4686	788638
126567	IsMasterProtein	6	2	18	1	1	15408	58935	3793	167869	11699	42783	0	21523	1135273	0	0	0	0	238780
126817	IsMasterProtein	31	8	45	6	1	587009	103832	172098	148296	292575	23599	263316	176771	718540	138273	41895	0	14946	4651095
126921	IsMasterProtein	8	2	5	2	1	0	121168	0	118573	13961	11008	28488	143600	69098	3433	0	3623	10119	332325
126983	None	6	3	14	2	1	0	0	4585	0	7935	0	892433	2451313	664908	0	0	0	9566	0
126988	IsMasterProteinCandidate	7	2	4	2	1	0	2324	0	0	0	0	0	679887	29893	0	0	0	0	363475
127	IsMasterProtein	8	4	5	4	1	0	0	0	0	19840	0	0	660167	492600	0	0	0	0	33893
127060	None	6	3	13	2	1	35512	10363	24556	232581	8263	16247	0	181481	14555998	0	0	2868	14205	2165984
1271	IsMasterProtein	5	3	8	1	1	0	0	0	0	0	0	0	0	0	0	0	0	0	0
127301	None	6	2	4	1	1	0	0	0	0	10158	0	0	0	0	0	0	0	0	0
127375	IsMasterProtein	13	3	14	1	1	0	9945	0	0	0	0	0	0	28711	0	0	0	0	476317
127444	IsMasterProteinCandidate	19	2	8	1	1	0	0	0	28353	0	0	0	0	132098	0	0	0	0	609079
12750	None	9	2	12	1	1	0	5014	9690	74881	10211	4241	221760	1123145	938425	10103	0	10185	10749	577962
127569	None	16	2	9	1	1	23342	0	10881	68994	8885	0	81935	2726383	12759	0	0	0	21338	659502
127609	IsMasterProteinCandidate	14	2	7	1	1	0	16470	13850	20362	12919	3328	0	588263	308280	0	0	0	9896	421930
127662	None	19	4	13	1	1	0	6160	0	0	0	5922	0	0	0	0	0	0	0	0
128025	IsMasterProteinCandidate	11	2	2	2	1	0	0	0	0	0	0	0	0	0	0	0	0	0	0
128062	None	11	2	15	1	1	0	0	0	0	0	0	0	0	0	0	0	0	0	115487
128483	IsMasterProtein	12	4	16	1	1	0	0	0	0	0	0	0	0	0	0	0	0	0	0
128709	IsMasterProtein	14	2	4	2	1	0	0	0	0	0	0	0	0	0	0	4218	0	0	0
128741	IsMasterProtein	57	9	319	2	1	84169	42714	5149	39544	63666	3837	0	80985	0	3141	3009	63705	3683	1650486
128833	None	25	7	31	6	1	0	5551	0	39386	3928	0	888420	3088831	475279	0	8329	0	11646	1080744
129277	None	47	3	34	1	1	0	0	0	0	0	0	0	631883	0	0	0	0	0	0
129482	IsMasterProteinCandidate	11	2	3	1	1	0	0	9516	0	0	0	91354	0	0	0	0	0	4474	0
129749	None	83	2	10	2	1	0	0	0	4524	0	0	0	1357651	0	0	0	0	4667	0
129751	IsMasterProtein	13	2	9	1	1	0	0	5186	0	5261	0	34724	1281428	0	0	0	0	0	41078
129768	None	10	3	21	2	1	71849	5302	4784	133012	23552	0	25840	759546	32443	24680	0	45535	26468	1232580
129769	None	15	2	29	1	1	0	0	0	7367	13516	0	0	0	0	0	0	0	0	131515
129855	IsMasterProtein	8	3	3	3	1	0	0	5580	0	0	0	13104	0	23535	0	0	0	8614	169185
129967	None	8	2	7	2	1	0	0	0	0	0	0	0	0	0	0	0	0	0	0
130097	IsMasterProtein	35	2	4	2	1	0	0	0	0	0	0	0	0	0	0	0	0	0	193771
13021	IsMasterProtein	4	3	5	3	1	0	5340	0	0	0	0	0	0	0	0	0	0	7982	325726
130382	None	29	2	4	2	1	0	0	0	0	22222	10742	29761	3340654	221333	8816	113456	2119	38717	11908
130408	IsMasterProtein	8	2	2	2	1	0	0	0	0	0	0	164439	1495847	243434	4522	0	0	0	34327
130752	IsMasterProtein	10	2	3	1	1	0	0	0	0	0	0	0	0	0	0	0	0	0	64556
131	IsMasterProtein	5	2	8	2	1	8731	8623	3965	25074	0	0	56009	115729	1761978	0	56301	0	0	35074
131119	IsMasterProtein	9	2	4	1	1	12125	0	0	0	6866	3553	9079	0	26815	4102	0	5376	4579	677723
131123	None	5	2	2	2	1	0	5402	0	0	0	0	0	397206	0	0	0	0	0	0
131166	None	16	3	8	1	1	12490	1914	8291	7122	8064	5663	309989	0	54480	3174	0	4754	0	751290
131309	IsMasterProteinCandidate	9	2	5	2	1	15978	0	8221	18536	9284	0	0	38355	0	0	0	3544	4699	289503
13131	IsMasterProtein	6	2	2	2	1	0	0	0	0	0	0	19306	505775	0	0	0	0	0	9695
131500	IsMasterProtein	13	3	13	1	1	0	5014	9690	74881	10211	4241	221760	1123145	938425	10103	0	10185	10749	577962
131557	IsMasterProtein	7	2	2	1	1	0	0	0	0	0	0	0	0	0	0	0	0	0	0
131989	None	24	2	10	2	1	0	0	0	4524	0	0	0	1357651	0	0	0	0	4667	0
13213	IsMasterProtein	21	4	71	2	1	0	32918	0	114029	15489	0	189585	371139	9107670	0	0	0	35476	335385
132192	IsMasterProteinCandidate	17	2	8	1	1	0	0	0	28353	0	0	0	0	132098	0	0	0	0	609079
13221	IsMasterProtein	6	2	2	2	1	0	0	0	2202	0	0	175489	327755	11282	0	0	0	0	79180
13225	IsMasterProtein	6	3	9	3	1	13679	0	56776	0	0	0	0	1133903	0	0	7347	0	0	30724
13230	IsMasterProtein	8	4	16	3	1	0	0	3572	0	0	9854	92519	548072	368892	9348	0	0	0	28331
13231	IsMasterProtein	22	3	9	3	1	0	0	0	0	0	6525	16899	1575948	0	0	10482	0	0	23486
13233	IsMasterProtein	3	2	3	2	1	0	0	0	0	0	0	0	617773	0	0	0	0	0	9348
13258	IsMasterProteinCandidate	10	3	16	3	1	19569	0	0	19127	0	0	60542	0	491161	0	12838	4305	0	764761
132666	None	11	3	18	2	1	14929	56700	4667	254615	0	33838	647952	1264218	793247	0	47424	6865	20608	1309611
133060	IsMasterProteinCandidate	73	2	5	2	1	245188	0	253230	125507	104085	0	0	7986352	700926	0	2709	39833	23396	52627
133233	IsMasterProtein	21	5	73	1	1	0	0	0	8645	0	0	0	0	0	0	0	0	0	179759
133298	None	6	2	12	2	1	0	0	4190	24708	3778	0	0	327078	159825	0	0	0	0	390684
133596	None	15	5	104	1	1	0	0	0	0	0	0	0	59561	0	0	0	0	0	77023
133881	None	6	2	3	2	1	3158	15934	2859	4544	2027	0	0	1424493	0	0	0	0	2666	0
133967	None	12	2	9	1	1	0	0	0	0	0	0	26510	199934	0	0	0	0	0	72403
133974	IsMasterProtein	8	2	6	2	1	92971	9945	37843	16271	32379	0	146527	0	14112	0	225102	0	11069	298107
134101	None	12	3	13	3	1	0	0	0	6200	3928	0	0	0	0	0	0	0	4462	188340
134102	IsMasterProteinCandidate	43	2	22	2	1	0	4034	15288	87055	0	0	17653	0	74319	3197	0	2374	84756	218072
134164	None	6	2	5	2	1	0	0	0	0	0	0	18633	1543596	0	0	0	0	0	0
134215	IsMasterProteinCandidate	12	2	7	2	1	17578	0	4568	6588	9344	7062	30855	538872	0	3116	0	0	7261	531022
13426	IsMasterProtein	24	6	11	6	1	0	5414	0	10510	3413	7387	562836	6981099	0	0	0	0	0	92202
13427	IsMasterProtein	11	9	23	9	1	72878	465187	50844	148287	34904	176495	402162	8171274	370195	3107	40025	23866	50275	260728
13428	IsMasterProtein	16	2	3	2	1	9574	0	7012	168624	3735	7617	348989	1784922	620625	0	0	0	0	0
134294	None	28	2	6	1	1	0	0	16959	0	19614	0	0	61891	228522	0	62118	5587	8828	614505
13433	IsMasterProtein	24	2	31	1	1	0	18237	0	0	15308	3848	0	11001176	0	0	0	0	0	47993
134622	IsMasterProtein	22	2	4	1	1	0	0	0	0	0	0	0	109981	0	0	0	0	0	96124
134813	IsMasterProtein	62	8	134	2	1	106217	21285	33678	142621	104198	0	383653	0	953049	0	86795	5804	75274	2765504
134814	IsMasterProteinCandidate	22	2	32	1	1	0	10261	0	38621	0	0	0	148375	0	0	0	0	0	1736292
134832	IsMasterProtein	17	2	2	2	1	2599	2246	6340	146286	10583	0	51812	1415552	397087	0	697058	0	79982	271585
135030	IsMasterProtein	12	2	2	2	1	0	0	0	0	0	0	0	506328	0	0	0	0	0	0
135107	None	5	2	7	1	1	35512	10363	24556	176611	4084	10962	0	28993	0	0	0	0	4712	1436747
135326	None	33	4	35	1	1	2115	0	4857	2465	0	0	2073	45468	5419	200240	5455	0	2155	254179
135349	IsMasterProtein	17	2	7	2	1	0	0	16223	6148	11254	0	0	156952	0	0	0	0	6882	305363
135785	IsMasterProtein	38	3	26	3	1	6603	0	0	9530	0	7097	78738	256136	133894	2383	19464	4186	21400	1528000
13601	IsMasterProtein	3	2	3	1	1	0	0	14871	0	0	0	45734	0	0	0	0	0	0	74058
136048	IsMasterProteinCandidate	8	2	7	2	1	17578	0	4568	6588	9344	7062	30855	538872	0	3116	0	0	7261	531022
136132	None	15	4	13	2	1	32343	12303	11012	45027	0	0	0	5339313	795983	5131	0	50495	5246	170141
136300	None	11	2	18	1	1	0	7365	6964	0	9003	0	586183	0	0	0	0	0	28924	226708
13688	IsMasterProteinCandidate	6	2	18	1	1	15408	58935	3793	167869	11699	42783	0	21523	1135273	0	0	0	0	238780
13698	IsMasterProtein	7	4	15	2	1	35512	10363	24556	248331	14274	16247	245021	208490	14562312	0	0	2868	14205	2267506
137029	IsMasterProtein	7	2	5	2	1	0	0	0	3145	22957	3478	17583	4989551	11070	4452	0	2459	4638	237870
137036	IsMasterProteinCandidate	5	2	12	1	1	0	0	0	0	0	0	0	0	0	0	0	0	0	0
137165	None	10	2	16	1	1	15857	39197	8162	102656	7053	5224	0	115685	240162	6119	0	5476	0	907056
137188	None	6	2	7	1	1	35512	10363	24556	176611	4084	10962	0	28993	0	0	0	0	4712	1436747
137214	None	11	3	17	1	1	4587	0	0	0	0	0	146878	209464	336279	0	6917	0	0	0
137292	IsMasterProtein	13	2	3	2	1	9390	0	0	0	4597	0	126508	135531	313392	0	22111	0	6264	463174
137499	IsMasterProtein	47	2	8	2	1	4479	223859	2971	47987	5434	154313	19156	92552	74293	3313	25610	6588	15079	717968
137526	None	6	2	12	2	1	6721	59349	0	124515	0	54899	0	5627782	38579	0	64475	11350	3595	1148349
137626	None	7	2	17	1	1	8027	32189	29055	463860	0	22298	18883	596338	0	0	6170	6470	3457	784647
137644	IsMasterProtein	25	7	131	1	1	30535	0	6795	13736	4435	34919	78565	81193	257720	0	42104	0	0	197871
137744	IsMasterProtein	10	2	4	2	1	0	0	0	13299	0	0	0	0	0	0	0	0	0	165973
137883	IsMasterProtein	15	2	15	1	1	0	0	0	0	0	0	0	0	0	0	0	0	0	141658
137943	None	21	5	23	4	1	0	0	0	29772	3928	0	888420	2726952	83237	0	8329	0	11646	934386
137946	IsMasterProtein	12	2	3	2	1	0	0	0	0	0	0	0	38986	0	0	0	0	0	0
138049	None	9	2	16	1	1	15857	39197	8162	102656	7053	5224	0	115685	240162	6119	0	5476	0	907056
138310	IsMasterProtein	6	2	2	2	1	0	0	0	9954	0	0	31041	17556	0	0	0	0	0	414938
13881	None	9	2	14	2	1	242264	137410	98237	251630	199106	2961	316999	5361636	129218	5999	549028	9014	7193	405769
13900	None	17	2	3	1	1	0	10252	0	6492	0	7184	0	435002	14607	40671	6234	10441	0	0
139135	IsMasterProteinCandidate	10	2	8	2	1	0	7177	0	54025	19287	0	15170	405004	769204	0	3192	3237	3989	648187
139339	None	24	6	76	1	1	0	0	0	0	0	0	0	0	0	0	0	0	0	102601
13935	IsMasterProtein	22	9	95	1	1	0	0	0	0	0	0	0	0	0	0	0	0	0	72006
139358	IsMasterProteinCandidate	12	2	9	1	1	0	5186	0	0	4786	0	0	187378	63895	0	24475	0	9168	186026
139407	None	25	5	21	5	1	34751	5863	4014	0	20111	16153	192603	16265640	728780	45087	39093	60951	0	176236
139505	None	36	9	135	1	1	0	0	0	0	0	0	0	0	0	0	0	0	0	209674
139644	IsMasterProtein	10	2	7	2	1	17442	0	0	14545	7940	0	0	0	907412	0	273696	0	15819	584365
13968	None	3	2	8	1	1	5081	0	8817	49368	0	0	0	2600377	0	0	0	0	0	47450
139795	None	8	2	2	1	1	0	0	0	0	0	0	0	0	0	0	0	0	0	0
139828	IsMasterProteinCandidate	9	2	4	2	1	0	0	0	17147	0	0	15855	0	0	0	0	0	0	1014691
139886	None	14	2	9	1	1	0	16907	0	0	0	0	13059	0	0	0	0	417104	0	109011
139897	None	9	4	44	2	1	24294	0	0	14928	0	0	0	0	222266	87890	0	4434708	0	361379
139900	None	5	2	5	2	1	17995	11807	12370	3104	8768	7183	366118	266385	297085	0	11119	158407	10547	295411
140297	None	3	2	17	2	1	0	91554	2994	296498	0	3732	0	4743938	0	0	4628	4427	0	8674
140440	IsMasterProtein	4	2	2	2	1	0	0	0	0	0	0	92804	753793	0	0	0	0	0	0
140677	IsMasterProtein	9	3	37	1	1	0	6701	13867	8869	0	0	20215	0	44084	0	0	0	15036	90542
140683	None	5	2	2	2	1	0	2817	0	38368	0	0	27847	0	0	0	0	0	0	571747
140684	None	5	3	27	1	1	0	0	0	0	0	0	0	0	0	35852	10173	5258	2856	0
140812	None	8	2	3	2	1	0	0	0	0	0	0	0	633649	0	0	0	0	0	0
140813	IsMasterProtein	4	3	4	3	1	0	0	0	19655	0	0	1563742	5343630	393545	0	0	2355	0	154828
141036	IsMasterProtein	10	3	7	3	1	40654	3447	32204	0	20313	8547	0	0	126399	0	23607	0	0	0
141037	IsMasterProtein	9	5	12	5	1	27248	0	7888	0	7879	0	1778130	49905	556377	4447	114086	12857	0	487341
141040	None	3	2	6	2	1	0	0	0	0	0	7431	41462	0	0	0	0	0	4686	515873
141111	IsMasterProteinCandidate	8	2	8	1	1	10430	52691	3478	697142	28774	0	0	0	0	5281	3565	0	0	455941
141281	None	5	2	2	2	1	0	2817	0	38368	0	0	27847	0	0	0	0	0	0	571747
141282	None	3	2	20	1	1	0	0	0	0	0	0	0	0	0	35852	10173	5258	2856	0
141334	IsMasterProtein	14	5	75	1	1	0	0	7269	184287	15818	0	122005	0	71329	0	11742	0	0	1010915
141643	IsMasterProtein	10	3	11	1	1	31712	0	5401	0	0	0	0	3627976	310693	0	0	0	12756	0
141648	None	15	4	41	3	1	1568718	9677	497878	1164838	205244	0	17180	18826687	417861	4394	55490	19068	22754	345342
141656	IsMasterProtein	3	2	2	2	1	0	0	0	0	0	0	0	1305561	0	0	0	0	0	0
141658	IsMasterProtein	7	6	50	6	1	38582	5928	20238	2029537	193246	77265	168278	11057523	3448960	22958	36718	32593	126689	364351
141663	IsMasterProtein	16	2	5	2	1	0	0	50807	0	15340	0	1677527	1693191	1028174	0	0	0	4519	0
141675	IsMasterProtein	9	2	2	2	1	0	0	22624	0	0	0	0	688625	0	0	0	0	0	0
141678	IsMasterProtein	17	8	9	8	1	13920	0	24436	72999	0	0	23424	2743652	49006	8508	156594	0	21321	0
141687	IsMasterProtein	7	2	5	2	1	0	0	0	0	4062	4252	0	1534753	63507	0	0	0	0	0
141688	IsMasterProtein	16	2	8	2	1	0	0	0	0	0	0	0	740912	0	0	0	0	0	0
141702	IsMasterProtein	5	3	4	2	1	0	0	0	39939	17168	0	0	382123	205162	6313	0	2922	238024	0
141705	IsMasterProtein	5	3	3	3	1	0	19041	0	2153	3391	5118	0	681818	0	5613	0	0	6480	8946
141706	IsMasterProtein	16	6	44	6	1	33466	62926	190349	1556450	115880	61247	131835	11354788	198066	89923	15896	119437	0	201664
141707	IsMasterProtein	38	12	91	10	1	126722	104732	57050	743772	4573	99566	260034	9086162	713435	3202	104259	12994	82628	422594
141709	IsMasterProtein	3	2	2	2	1	0	0	0	0	0	0	0	1138179	0	0	0	0	0	0
141710	IsMasterProtein	4	5	10	5	1	0	0	0	20115	4429	0	69003	2240543	958187	0	0	0	8407	350137
141715	IsMasterProtein	15	5	15	5	1	0	0	6822	32482	0	0	16656	3441635	198257	0	15688	0	39414	39912
141759	None	5	2	27	1	1	19998	237753	9774	636800	3980	24435	266493	8866066	759599	5409	1494394	6783	8753	10155
141905	IsMasterProtein	7	2	22	1	1	0	0	0	0	0	0	0	50687	0	0	0	0	0	93035
141929	IsMasterProtein	2	2	5	1	1	0	0	0	0	0	0	0	214347	0	0	0	0	0	0
141943	IsMasterProteinCandidate	12	2	4	2	1	0	0	0	0	0	0	0	0	0	0	0	0	0	0
142058	None	9	3	4	3	1	18953	0	8909	27231	18611	8415	0	2484573	22350	0	35739	0	30059	47212
142091	IsMasterProtein	16	7	55	1	1	0	0	0	6059	7316	0	0	307809	47045	0	0	6221	0	78611
1421	IsMasterProteinCandidate	17	2	2	2	1	2599	2246	6340	146286	10583	0	51812	1415552	397087	0	697058	0	79982	271585
142256	None	5	2	6	2	1	4560	0	28168	21859	12453	0	2824	1359511	199877	0	0	5687	2767	0
142330	IsMasterProtein	10	2	8	2	1	0	12299	0	0	0	8732	0	0	0	0	0	0	0	405249
142338	IsMasterProtein	18	4	29	4	1	53802	8282	15037	30463	6029	3191	0	71422	26792	0	0	4966	0	1552902
142464	IsMasterProtein	9	4	31	1	1	0	76203	0	0	0	2729	0	55097	0	0	0	0	0	84930
142703	None	4	2	7	2	1	173270	44532	4723	20853	46574	47520	44680	233980	241860	56505	38410	0	28460	2026836
143000	IsMasterProtein	15	3	9	1	1	0	4175	0	0	0	0	0	19265	0	0	4213	0	0	161346
143134	IsMasterProtein	20	4	10	2	1	0	0	0	0	0	0	0	1918881	0	0	0	0	0	114486
143137	IsMasterProtein	36	7	61	6	1	32715	64077	50179	123444	49547	37143	161319	1391675	1060383	3135	97635	0	13574	5963306
143164	IsMasterProtein	24	8	38	8	1	20590	9256	14800	33687	31496	9961	258326	15320648	6043800	28701	4020	6826	15627	538235
143190	IsMasterProtein	14	4	12	2	1	0	0	0	0	0	0	276495	612794	0	0	0	0	0	0
143276	IsMasterProtein	9	2	29	1	1	0	0	0	18600	0	0	0	60232	322226	0	0	0	0	154081
143318	IsMasterProtein	8	3	3	3	1	0	0	0	0	0	0	24883	986710	51887	0	0	0	0	15755
143446	None	11	3	17	3	1	4681	0	0	0	0	0	58685	1909604	7533	0	18042	11310	14913	0
143567	None	9	3	35	2	1	55058	6106	31878	4749	78376	0	36179	9292710	404304	4394	40455	19068	32711	89168
143735	IsMasterProtein	11	7	20	6	1	33315	7018	5832	23724	35778	0	446664	392191	2947026	0	40054	0	6829	1277711
143742	IsMasterProtein	5	3	4	3	1	0	0	9693	0	10382	0	84211	321148	0	0	0	0	0	163048
143815	IsMasterProtein	6	2	14	2	1	10820	59604	11613	21959	6877	3090	348713	1484359	1899475	0	5368	4856	14141	168378
143820	IsMasterProtein	20	2	3	2	1	0	2223	7199	5860	5600	0	201031	1023649	720867	0	0	0	0	13631
143823	IsMasterProtein	26	9	26	7	1	38355	180191	35322	450864	32554	75147	75765	17046004	20041	26803	0	48685	63174	352802
143827	IsMasterProtein	35	19	124	10	1	103014	104690	31690	139190	79754	21307	14141	69601724	1558916	56202	14384	8601	41401	777753
143830	IsMasterProtein	14	7	11	5	1	0	3266	5324	9238	24163	0	0	2670347	14376037	0	3060	0	18276	24008
143840	IsMasterProtein	8	3	5	3	1	0	0	12794	33128	0	0	186574	3149623	107008	0	0	0	0	105816
143877	IsMasterProtein	7	2	3	2	1	0	0	8128	5326	0	3680	33327	0	0	0	0	0	0	87867
143910	IsMasterProtein	24	3	5	3	1	0	0	0	0	0	0	0	0	112455	0	0	0	0	435467
144039	IsMasterProteinCandidate	4	3	6	1	1	6134	1727	1878	0	0	0	55668	34824	17310	0	0	0	0	125749
144042	IsMasterProtein	10	3	36	1	1	0	0	0	0	0	0	6803	0	0	0	0	0	0	49227
144043	IsMasterProtein	8	2	68	1	1	0	0	0	0	0	0	0	0	0	0	0	0	0	0
144128	None	7	2	5	1	1	0	0	0	0	0	0	0	0	0	0	0	0	0	0
144171	IsMasterProtein	8	4	9	2	1	74137	27206	147988	0	99220	24026	0	908354	0	0	0	0	0	0
144256	None	6	2	4	2	1	0	0	0	0	0	0	132617	701071	5819	0	22669	2783	3468	113482
144264	None	4	2	9	1	1	0	0	10788	88278	21328	0	35775	2958993	201143	0	0	0	9839	607594
144458	IsMasterProteinCandidate	9	2	7	1	1	6275	31997	15299	63303	0	2934	0	0	31670	0	0	0	0	0
144653	IsMasterProtein	22	5	12	3	1	55957	0	18956	24452	19528	0	127469	183129	117069	0	32688	0	0	506058
1448	None	5	2	19	2	1	44054	61670	5137	147446	2906	15147	190249	2708716	263968	4034	7487	3696	0	59450
144965	IsMasterProtein	4	3	31	3	1	501676	10641	264124	879700	233426	0	3231291	10599547	836808	8097	73304	8446	358225	183472
144968	IsMasterProtein	6	2	2	2	1	0	0	0	0	0	0	0	428154	0	0	0	0	0	0
144989	IsMasterProtein	16	3	4	3	1	0	0	0	0	0	0	0	0	0	0	0	0	0	370799
145	IsMasterProtein	16	2	4	2	1	0	0	0	51319	0	0	0	202360	0	0	0	0	0	0
14533	IsMasterProtein	18	2	5	1	1	0	9987	0	0	3727	0	56307	22946	0	0	5166	0	0	0
145334	IsMasterProtein	21	10	19	10	1	6998	0	5667	13144	5307	18818	76593	7043677	246497	3852	20575	9455	0	18488
145434	IsMasterProtein	24	3	15	1	1	0	0	0	0	0	73304	0	198434	0	0	0	35056	0	0
145437	None	8	2	13	2	1	6693	0	0	217049	0	0	0	5088431	173023	2645	0	2775	25197	248100
145565	None	2	2	9	1	1	27422	116541	6126	176318	33667	5855	68931	4406544	216716	20870	11891	36584	10305	0
145566	IsMasterProtein	12	2	12	1	1	0	0	0	0	0	0	0	0	0	0	0	0	0	0
145633	IsMasterProtein	11	2	9	2	1	35639	19161	0	19008	4906	14996	511899	0	8014	0	0	0	13386	400563
145679	IsMasterProtein	7	3	13	3	1	7731	42716	0	0	0	0	22213	3844842	366131	0	0	0	11996	12693
145704	IsMasterProtein	10	2	6	2	1	0	0	0	0	0	0	0	1627933	0	2067	11162	0	0	19130
145706	IsMasterProtein	8	2	2	2	1	0	0	2523	0	0	0	40495	912053	35833	0	39457	0	19554	0
145727	IsMasterProteinCandidate	14	4	4	3	1	0	0	0	0	0	0	13431	1908353	0	0	0	0	0	0
145788	IsMasterProtein	13	4	17	1	1	0	0	0	0	0	0	0	134911	33165	0	0	0	0	0
145843	IsMasterProtein	2	2	2	2	1	0	13265	6098	1910	3727	0	245635	717501	0	51363	0	0	0	336023
145848	IsMasterProtein	14	9	41	9	1	57258	14670	3886	212853	0	8630	333773	13631993	576569	24700	29714	54273	33936	531133
145857	None	16	5	21	3	1	0	4402	0	5876	3787	4538	0	1745241	3666	550721	0	65804	0	0
145858	None	2	2	9	1	1	0	0	29344	0	34800	9861	0	3985471	28513	4439	0	71338	12552	138070
145863	None	6	3	27	3	1	3423	0	0	0	42848	5869	13112	8641605	0	20473	276183	0	0	25506
145881	None	7	9	27	9	1	72420	23973	25784	60206	65119	7246	47876	13525286	0	638175	0	394248	12232	177249
145897	None	13	2	8	2	1	21390	0	7706	0	27560	17800	849493	117062	0	0	117498	110133	12848	0
146009	IsMasterProteinCandidate	6	3	12	1	1	0	0	0	14405	0	0	98725	147882	27178	0	9603	0	0	304871
146093	IsMasterProtein	23	3	11	3	1	0	1179	16738	0	25915	0	71731	2956800	308309	0	12529	0	7172	74228
146094	IsMasterProtein	19	2	2	2	1	0	0	0	0	0	0	158064	849562	0	0	0	0	0	16097
146187	IsMasterProtein	24	2	6	2	1	2383	8583	0	15495	0	0	0	19547	42034	0	11279	27416	0	305569
14629	IsMasterProtein	22	7	27	3	1	45247	1942	55446	8994	107277	8114	10950	1255899	151399	3459	12035	0	6169	20983
14630	IsMasterProtein	34	3	42	2	1	0	24985	0	0	0	12198	102715	8279567	304483	821785	0	0	43155	20690
146430	IsMasterProtein	7	2	8	1	1	0	0	0	0	0	0	0	0	0	0	0	0	0	0
146571	IsMasterProtein	26	4	14	3	1	0	0	0	0	0	0	0	0	0	0	0	0	0	0
146594	IsMasterProtein	13	3	5	3	1	0	0	0	0	0	0	0	0	0	0	0	88377	0	0
146774	None	12	3	15	2	1	10012	34824	0	268753	7224	22898	0	608726	335130	0	10366	0	29999	418395
146806	IsMasterProtein	8	2	9	2	1	0	2647	23242	46765	0	0	16027	0	200818	0	0	0	5509	550383
146893	IsMasterProtein	6	3	10	1	1	10827	0	0	0	24800	0	0	98560	737443	0	52086	0	0	114746
147306	None	1	2	10	2	1	6170	27239	4382	77380	14870	10660	20431	415574	493349	0	0	2234	2990	1077900
147307	None	3	3	18	3	1	21167	4295	23520	26366	3330	4102	0	50374	19380	0	44708	0	0	567756
147374	IsMasterProtein	17	9	65	8	1	6029	106976	8394	718631	1543932	3732	48256	18945703	1545550	4268	23302	4427	6885	720303
147397	None	3	2	16	1	1	17335	0	6677	151089	5291	0	34698	9077688	194079	7361	40759	14093	34439	15029
147450	IsMasterProtein	18	2	22	1	1	0	0	0	0	0	0	0	0	0	0	0	0	0	0
147486	IsMasterProtein	8	3	17	1	1	0	0	0	0	0	0	0	0	0	0	0	41217	0	0
147532	IsMasterProtein	34	13	102	6	1	23948	113320	16181	146535	13658	33289	256500	642139	1017787	14020	60393	10494	0	2866986
147599	IsMasterProtein	4	3	3	3	1	0	2426	0	0	0	0	0	734157	6050	0	2027	0	0	38123
147603	IsMasterProtein	31	8	24	8	1	0	9094	0	0	18683	5747	57091	7602918	69970	0	5234	0	4653	135399
147604	IsMasterProtein	28	10	47	6	1	32949	20853	19197	79254	3842	18228	263912	26657233	262207	1077228	33734	11930	10233	275206
147607	None	4	2	13	1	1	0	0	0	0	0	0	0	608894	0	0	0	0	0	19966
147727	IsMasterProtein	5	3	6	3	1	0	0	5599	36443	0	0	336674	483560	627028	0	296392	0	0	210479
147849	None	3	2	9	2	1	0	0	0	181407	4166	0	94468	5761546	16853	0	55417	0	8016	0
147961	IsMasterProtein	6	2	2	2	1	0	0	0	0	0	0	0	406435	0	0	0	0	0	0
147970	IsMasterProtein	11	3	7	3	1	0	0	7883	86362	4983	0	0	1753015	77498	0	3184	0	14439	287507
14799	None	7	3	90	1	1	0	0	0	184437	0	0	0	0	0	0	0	0	0	583673
148144	IsMasterProtein	13	3	50	3	1	51730	61676	18838	458469	84114	7061	609309	1671817	1357434	11007	4048	6329	12181	10033005
148170	IsMasterProtein	8	2	5	2	1	25328	0	13735	104820	4388	0	15118	1011402	0	0	8600	0	0	410347
148202	None	6	2	7	1	1	27813	0	13205	11475	69850	0	105415	3511232	217557	0	61869	0	27667	31152
148241	IsMasterProtein	23	6	69	1	1	0	0	0	0	0	4352	0	0	0	0	0	0	0	88685
14826	IsMasterProteinCandidate	6	6	30	6	1	27712	8191	27711	56194	7108	12172	0	441516	322232	0	72043	0	0	1128278
14827	IsMasterProtein	4	6	55	4	1	15498	27239	4382	77380	14870	10660	90395	1387017	538205	0	13273	2234	7809	1295704
148324	IsMasterProtein	9	4	113	1	1	7087	7609	3856	0	6257	3761	12028	0	25476	5655	0	0	27601	119218
14836	None	13	4	22	2	1	20878	0	14475	100181	19518	0	401183	268755	215805	0	29562	0	22145	3952356
148371	IsMasterProtein	18	5	8	2	1	0	0	6440	0	7555	0	16630	399175	0	0	6315	0	6660	15424
148373	IsMasterProtein	10	5	14	5	1	0	2807	0	0	0	10793	51123	3576078	467994	0	0	0	0	189094
148375	IsMasterProtein	6	2	7	2	1	0	0	0	124569	0	0	0	1832044	0	0	0	0	0	0
148376	IsMasterProtein	11	3	5	3	1	5396	0	6803	7152	23908	0	653458	1066552	435020	6114	0	0	12221	43802
148377	IsMasterProtein	13	3	3	3	1	0	0	0	0	0	0	148117	525969	131688	0	0	0	37436	20305
148388	None	3	2	7	1	1	3554	0	0	79463	3687	0	323420	0	0	0	0	0	0	124683
14843	IsMasterProtein	35	8	33	1	1	34624	0	37899	85332	33734	8196	1603375	84353	42240	3816	0	2624	9781	2068631
148450	IsMasterProtein	18	6	44	2	1	8322	0	5892	133723	17822	25247	178859	789892	199560	3004	4318	4131	41536	5078720
148494	IsMasterProtein	5	3	15	3	1	13396	0	4318	0	0	6521	16000	101567	30145	5364	0	0	0	482299
1485	None	5	2	2	2	1	0	0	0	0	0	0	790437	1787867	0	0	0	0	0	66786
148597	IsMasterProteinCandidate	18	3	28	2	1	54072	201453	156953	673820	314296	16386	11224	5901241	887448	3007	0	10218	9780	3481578
148827	IsMasterProtein	6	2	2	2	1	17900	0	14200	0	18285	0	21516	198207	37151	0	0	0	0	12560
148850	None	15	4	14	4	1	6163	0	5607	0	3769	0	88717	53733	138053	5322	5891	0	62369	730654
148865	None	30	3	65	3	1	20931	960197	20765	1563688	52237	235156	118610	15776406	867253	12303	0	2953	39620	704844
148910	IsMasterProtein	40	5	22	5	1	34523	0	0	0	0	0	0	15673313	0	0	0	0	6405	9153
148911	IsMasterProtein	11	6	13	1	1	36388	3744	27405	13469	13480	0	10979	1620632	0	0	0	0	15354	253447
148916	IsMasterProtein	16	2	4	2	1	0	0	0	0	0	0	0	6969733	5222	0	0	0	0	0
148917	IsMasterProteinCandidate	11	2	5	2	1	0	28608	0	0	15982	11235	0	1065089	233761	3069	13394	4290	122854	0
148918	IsMasterProtein	26	5	24	5	1	50850	105578	12793	5144	8283	5337	156303	14031034	87360	0	25454	4962	0	0
148919	IsMasterProtein	38	7	47	6	1	5870	14709	80630	1007707	29415	6441	126057	30889895	256733	50480	23259	7042	80607	448357
148920	IsMasterProtein	8	2	4	2	1	0	10563	13038	31704	4665	3266	6951	2876465	0	2663	0	0	0	540627
148923	IsMasterProtein	21	4	25	4	1	42086	0	12855	110443	67180	3003	80061	7860717	1269400	0	51593	5146	21247	36878
148953	None	12	3	8	3	1	0	0	0	8150	0	0	0	0	0	0	0	0	0	554431
148961	IsMasterProtein	6	2	8	2	1	0	0	0	85549	0	0	116725	3393875	4878361	0	0	0	0	473582
149012	IsMasterProtein	16	7	50	6	1	60028	84164	31740	222116	44439	7317	1088320	2085256	965624	0	36963	15741	24991	4145682
149068	IsMasterProtein	22	7	48	5	1	79525	7638	30637	189484	44732	9335	1309695	681403	4385897	88060	26251	0	15308	4803649
149111	IsMasterProtein	18	2	10	2	1	4365	0	7985	0	0	5610	69558	6538180	30793	0	5124	7480	0	20197
149114	IsMasterProtein	8	2	2	2	1	0	0	0	0	0	0	0	0	0	0	0	0	0	0
149117	IsMasterProtein	4	2	4	2	1	0	0	0	0	3410	0	157462	2437576	3366391	0	78779	0	19400	0
149120	IsMasterProtein	24	4	10	4	1	4956	0	0	6982	0	2832	122093	149615	16093	363781	3041	0	4633	13118
149122	IsMasterProtein	4	2	2	2	1	16201	0	0	6644	2947	0	148318	1308553	133351	0	0	0	11748	0
149195	None	9	2	12	1	1	10012	34824	0	134640	7224	22898	0	564648	335130	0	10366	0	29999	405022
149355	None	1	2	10	2	1	6170	27239	4382	77380	14870	10660	20431	415574	493349	0	0	2234	2990	1077900
149426	IsMasterProtein	10	2	3	2	1	0	5662	0	0	0	0	6474	404460	0	0	0	10057	0	0
149462	IsMasterProteinCandidate	8	2	8	2	1	0	7177	0	54025	19287	0	15170	405004	769204	0	3192	3237	3989	648187
14947	None	6	3	207	3	1	812510	2188696	844927	4221740	413361	398901	660643	41568318	8975575	36026	189875	71249	79811	473510
14948	None	16	5	47	4	1	120684	773936	118423	1280970	83802	44908	116020	2261012	557191	0	16907	66905	56677	288395
149512	IsMasterProtein	16	5	25	5	1	169315	3519	94405	64167	9364	6877	546361	11987346	600017	9066	108522	18067	101322	669026
149513	IsMasterProtein	17	11	49	9	1	0	55675	0	160519	0	17800	71905	10944110	1115852	17022	0	19005	0	144392
149514	IsMasterProtein	27	4	11	4	1	13028	195851	81683	303596	4609	238909	192054	4859582	39858	0	0	26255	21340	107212
149516	IsMasterProtein	19	2	5	2	1	0	0	0	0	0	4123	15810	961797	0	0	0	0	0	17473
149520	IsMasterProtein	10	2	7	2	1	0	0	14620	0	13350	0	0	872308	0	97319	3709	0	0	0
149521	IsMasterProtein	13	7	13	7	1	21223	1973	0	27951	4100	3156	0	5300437	0	67233	0	7433	0	337668
149522	IsMasterProteinCandidate	34	3	24	1	1	4621	10008	12282	95116	14207	24496	29417	9403293	687612	231360	12740	402830	17063	101738
149527	None	10	4	12	2	1	65365	61838	12647	152114	58324	3185	33034	2529469	108163	104948	169465	108121	0	726242
149593	IsMasterProtein	23	2	4	2	1	0	0	2821	0	99642	3945	0	3036524	0	0	0	0	0	0
1498	IsMasterProteinCandidate	10	2	3	2	1	0	5662	0	0	0	0	6474	404460	0	0	0	10057	0	0
149873	IsMasterProtein	16	6	44	1	1	0	5562	5982	0	0	0	0	92576	0	60628	3872	0	32350	849676
149881	IsMasterProteinCandidate	6	6	30	6	1	27712	8191	27711	56194	7108	12172	0	441516	322232	0	72043	0	0	1128278
149882	None	2	3	11	3	1	15498	27239	4382	77380	14870	10660	90395	1342282	538205	0	13273	2234	7809	1175354
14990	None	12	4	42	3	1	0	9027	0	54778	3725	0	62472	1469546	0	2324	0	0	10320	630084
149921	None	5	2	15	1	1	0	0	0	0	0	0	0	0	0	0	0	0	0	115487
150015	None	2	3	11	3	1	15498	27239	4382	77380	14870	10660	90395	1342282	538205	0	13273	2234	7809	1175354
150016	None	3	3	21	3	1	0	0	4190	51075	3778	0	0	377453	159825	0	44708	0	0	779499
150056	None	4	2	13	1	1	0	0	0	0	0	27725	0	99260	0	0	0	44560	0	17607
150119	IsMasterProtein	36	16	205	2	1	6566	0	0	0	0	0	0	195330	0	0	0	0	0	0
150124	IsMasterProtein	7	3	4	3	1	0	0	0	13344	6209	0	114658	1470642	0	0	4177	0	5243	19505
150126	IsMasterProtein	18	7	12	3	1	0	7463	16382	172942	124922	0	273237	674802	215129	0	44182	144451	8116	230782
150127	IsMasterProtein	16	5	21	4	1	48006	0	21824	509047	51768	15552	298258	11286726	312027	6156	104413	2549	46215	561584
150130	IsMasterProtein	14	3	5	3	1	0	0	0	0	0	0	0	709998	0	0	0	0	0	24383
150131	IsMasterProtein	33	4	13	4	1	0	0	0	15920	0	0	0	1119778	117848	0	6179	0	0	0
150135	None	14	2	6	1	1	0	0	0	0	0	0	0	882401	0	0	0	0	0	0
15045	IsMasterProtein	18	6	27	1	1	28717	11233	63352	102358	27815	4634	14441	2613320	209692	53373	11513	0	7594	2129751
150479	IsMasterProtein	19	2	10	1	1	0	0	0	0	0	0	0	175892	0	0	0	0	0	0
150480	IsMasterProtein	42	5	27	3	1	4162	37253	0	4462	10186	219242	0	12501689	39377	194094	11975	0	5773	272167
150482	IsMasterProtein	31	5	23	4	1	0	0	0	8591	5564	0	19044	5685025	0	0	0	6565	0	38367
150484	IsMasterProtein	23	5	13	3	1	8712	0	0	0	0	0	0	2920904	112669	0	29355	0	9501	53053
150487	IsMasterProtein	22	4	84	2	1	0	6659	0	4866	0	13239	0	2503628	0	229925	0	53730	0	0
150489	IsMasterProtein	46	2	2	2	1	0	0	0	0	0	0	0	279036	0	0	0	0	0	0
150493	IsMasterProtein	31	4	35	3	1	0	0	0	0	0	0	0	4643664	0	0	0	0	0	0
150495	IsMasterProtein	15	2	6	2	1	0	0	0	0	0	0	0	2547323	0	0	0	0	0	42267
150496	IsMasterProtein	33	4	13	4	1	0	0	0	7439	0	5259	86150	8785712	0	5188	0	0	9112	29014
150500	IsMasterProtein	20	2	7	2	1	8660	4462	4078	4024	0	5890	95752	4359585	0	0	0	0	0	0
150504	IsMasterProtein	22	3	35	1	1	9780	0	0	80427	0	0	0	934320	0	0	0	8164	7781	57456
150505	IsMasterProtein	24	5	41	4	1	12261	11310	5368	16535	4636	0	125513	16240540	1637649	41724	0	90872	4400	186916
150506	IsMasterProtein	24	7	42	4	1	6541	0	199921	0	10093	0	0	4499456	71105	0	3322	36926	0	14053
150507	IsMasterProtein	24	3	77	1	1	0	6629	0	0	0	0	189210	0	0	0	2648	0	0	0
150634	IsMasterProtein	8	2	4	2	1	9415	0	0	7031	0	4359	0	453353	11795	0	92567	0	0	124938
150790	IsMasterProtein	4	2	6	1	1	64888	0	7512	31946	34447	0	2060185	3372362	502393	33858	44623	16976	9325	185005
150850	None	30	3	25	3	1	3545	223792	4862	824074	15627	81510	156878	1808481	173342	13789	46538	44365	14103	37032
150881	IsMasterProtein	4	2	12	1	1	0	2869	31622	0	25846	0	0	95424	131480	0	0	0	7183	0
150882	IsMasterProtein	19	2	3	2	1	14148	0	47584	2704	81662	0	28993	614533	0	0	0	2898	26083	0
150926	IsMasterProteinCandidate	15	3	9	1	1	0	4175	0	0	0	0	0	19265	0	0	4213	0	0	161346
150969	IsMasterProtein	21	11	207	7	1	128571	93392	10429	53940	31912	31656	231188	342268	174310	25051	139132	2053594	18277	256601
151140	IsMasterProteinCandidate	8	3	5	1	1	8766	0	3066	15183	0	0	46421	32506	0	0	0	0	12624	314739
151175	IsMasterProtein	14	5	24	1	1	6607	0	4875	18396	40208	0	0	0	743256	0	2913	0	17709	694371
151186	IsMasterProtein	11	3	6	3	1	0	7859	5721	112038	6874	12046	530980	0	248821	0	35706	0	5938	827806
151258	IsMasterProtein	5	2	2	2	1	0	0	0	0	0	0	25049	392366	0	0	0	0	0	0
151449	None	20	3	8	2	1	0	0	0	0	0	0	28087	138584	0	0	0	0	0	0
151526	None	5	2	5	2	1	0	0	0	0	0	0	0	0	0	0	0	0	0	216951
151547	None	11	2	19	1	1	5489	51704	27352	232707	14356	12138	106962	2301767	67078	0	3144	0	17251	2329941
151964	IsMasterProtein	18	8	222	3	1	257294	1082274	113190	2387797	222164	531185	1857022	25702895	3853525	44916	2040973	50165	67923	3974965
151971	IsMasterProtein	7	5	83	1	1	0	0	0	0	0	0	127786	0	44303	0	0	0	6138	80318
152233	IsMasterProtein	7	2	4	1	1	0	0	4171	130975	7955	0	0	684241	212093	2348	0	3378	3126	1389390
152300	IsMasterProtein	9	2	11	1	1	0	0	0	0	0	0	0	0	0	0	0	0	0	0
152355	None	8	2	6	2	1	139697	6523	23424	56565	119237	0	0	1498794	887712	0	0	0	0	264224
152428	None	6	3	28	3	1	6185	94660	0	282912	2593	0	563819	152119	230322	0	26914	0	0	174882
152495	IsMasterProtein	5	3	8	3	1	0	0	0	1162	0	0	47079	6260	0	0	18117	0	0	471321
152589	IsMasterProtein	13	3	10	3	1	36654	7270	24379	0	122573	4081	220136	520911	210228	0	17245	2509	0	1293309
152671	None	2	2	2	2	1	0	3819	0	5200	0	0	52994	283786	0	0	3394	2010	0	25377
152757	IsMasterProtein	9	6	8	6	1	10393	16455	8658	0	0	2476	59444	2744335	0	0	0	6580	5971	118705
153010	None	37	4	31	3	1	0	1908	6005	152865	11871	0	223977	3414148	100040	365113	0	86539	5312	23485
153072	IsMasterProtein	12	6	10	6	1	0	0	16639	0	0	0	0	2177305	4923	0	7410	0	0	0
153074	IsMasterProtein	6	5	11	5	1	125264	11224	84781	8341	5152	5502	2034345	1653732	201178	4519	16015	9180	39194	0
153075	IsMasterProtein	16	4	11	4	1	2648	4835	2713	27710	2056	9222	61242	529638	0	0	13242	0	0	39143
153076	IsMasterProtein	18	2	5	1	1	0	75523	0	0	5316	27174	75929	5178044	8430	3107	0	3091	5397	13516
153214	IsMasterProtein	20	6	31	1	1	0	0	0	0	0	0	0	0	0	0	0	0	0	0
153247	None	6	2	11	1	1	12208	8369	11917	148573	8179	9384	233993	1908471	0	0	150358	0	5327	11606
153279	None	8	2	10	1	1	64185	0	8037	133766	14393	9523	12621	3195206	2404544	0	29318	0	26342	143012
153321	IsMasterProteinCandidate	10	5	14	5	1	0	2807	0	0	0	10793	51123	3576078	467994	0	0	0	0	189094
153390	None	15	4	26	1	1	0	4402	0	5876	3787	4538	0	1745241	0	0	0	0	0	0
153391	None	3	2	8	1	1	0	0	0	6680	11341	9861	16085	2319794	28513	4439	0	71338	12552	158335
153452	None	9	2	12	1	1	10012	34824	0	134640	7224	22898	0	564648	335130	0	10366	0	29999	405022
153756	IsMasterProteinCandidate	10	3	16	3	1	19569	0	0	19127	0	0	60542	0	491161	0	12838	4305	0	764761
153828	None	6	2	7	1	1	27813	0	13205	11475	69850	0	105415	3511232	217557	0	61869	0	27667	31152
15388	IsMasterProtein	8	6	10	5	1	0	7297	0	12129	10429	0	84968	6214784	221216	0	0	5955	0	174065
153959	IsMasterProtein	7	5	22	4	1	0	0	5547	0	39867	29365	178234	8395109	359627	257545	107231	0	3969	95701
153993	IsMasterProtein	8	2	2	1	1	7674	0	5029	0	0	0	0	0	0	0	0	0	0	192136
154246	None	19	5	51	3	1	55058	24774	31878	4749	85363	0	36179	11836656	440081	16583	79943	19068	32711	111452
154364	IsMasterProtein	16	3	17	3	1	0	0	0	0	6768	0	162590	1395219	5565165	1970	0	0	0	715331
15465	IsMasterProtein	5	5	14	4	1	6125	3214	9332	21108	6009	0	20355	65274	350107	7866	0	2336	5933	1170128
154701	IsMasterProtein	5	2	2	2	1	0	0	0	0	0	0	0	0	0	0	0	0	0	108381
154707	IsMasterProteinCandidate	6	2	3	2	1	0	0	0	0	0	0	0	0	0	0	0	0	0	109694
154718	IsMasterProtein	6	3	3	3	1	3154	0	0	0	3444	16969	5782	839848	0	0	0	0	0	51763
15476	None	10	4	22	4	1	19099	7264	0	55665	3713	0	480536	217644	467611	0	0	18881	5454	1781714
154859	IsMasterProtein	7	2	4	2	1	0	0	0	0	0	0	0	92711	0	0	6409	0	8805	161218
155050	IsMasterProtein	32	13	267	5	1	472200	278787	255172	1114866	39800	39173	3892216	1477096	6327142	10529	1056726	18699	101302	7502187
155073	IsMasterProtein	10	4	11	2	1	93278	12585	35980	15243	51443	3726	150194	101083	193885	4304	11122	0	122199	686629
155651	None	13	2	6	1	1	0	0	0	0	0	0	0	0	61138	0	0	0	3091	18217
155685	None	8	4	30	4	1	32317	0	4829	0	54216	0	122314	12739003	86192	143008	282269	38012	4447	99835
155688	None	19	10	36	5	1	0	14261	0	191744	10451	0	52757	10147778	470716	54835	62734	16602	3400	157111
155784	None	9	2	16	2	1	5508	7992	0	26233	5464	0	32933	147884	76180	0	2095	2906	6838	905920
155818	IsMasterProtein	12	3	3	2	1	0	0	0	0	0	0	0	1444269	0	0	0	0	0	38715
155823	None	2	3	11	3	1	15498	27239	4382	77380	14870	10660	90395	1342282	538205	0	13273	2234	7809	1175354
155921	IsMasterProtein	14	4	5	4	1	23399	11054	0	0	10763	5372	774236	1488316	20052	0	0	0	0	14223
155924	IsMasterProtein	15	7	18	5	1	0	0	0	0	6630	0	15764	1292489	0	22663	0	5915	4399	50755
15601	None	3	2	3	2	1	4306	6486	5533	9511	3919	0	29558	630258	17307	0	0	0	22972	24330
156246	None	13	5	16	1	1	0	0	0	0	0	0	0	0	0	0	0	0	0	0
156262	IsMasterProtein	5	4	7	3	1	24983	26556	0	69634	0	28516	0	488791	361491	4823	0	3548	18110	960450
156357	IsMasterProtein	26	5	23	5	1	0	0	0	0	0	0	203464	15475627	46596	0	0	6060	9784	43268
156610	IsMasterProtein	29	9	148	1	1	16478	1549	20850	109742	5521	5475	21361	266530	646329	0	0	8127	3988	3430954
156739	None	6	2	10	1	1	5264	71087	3586	19719	4241	0	0	444237	96255	3922	0	10090	0	351160
156761	IsMasterProteinCandidate	12	2	10	1	1	0	0	0	0	0	0	0	0	0	0	0	0	0	0
157236	IsMasterProtein	27	14	61	11	1	36272	10050	104448	18930	129607	80769	1617874	28688980	3146679	11236	348431	43234	143724	229245
157391	None	8	4	16	1	1	6554	4550	0	36203	6113	0	0	2104828	0	0	0	0	0	253829
157558	IsMasterProtein	26	11	30	11	1	3687	0	2141	32009	1695	3536	6976	9090227	74442	44963	3034	33898	0	15802
157588	IsMasterProtein	13	3	6	3	1	6723	14506	0	3686	0	0	253561	18285	20615	0	0	0	0	526534
157714	IsMasterProteinCandidate	6	2	3	2	1	0	0	0	0	0	0	0	0	0	0	0	0	0	109694
157753	None	29	5	23	1	1	162752	0	57284	23036	7117	0	251669	166049	162176	0	82485	3498	0	1666430
157755	None	6	4	18	3	1	3885	80887	5288	195272	12496	3069	37053	0	2554625	0	0	0	14285	1091344
157938	None	19	3	9	3	1	0	0	0	45914	0	6053	10962	0	0	0	8681	2577	0	582958
158048	None	17	3	21	1	1	2537	4212	8876	37850	17670	22607	11016	3681224	127323	271276	18253	270608	22641	2140
158228	IsMasterProteinCandidate	3	2	2	1	1	0	0	0	0	0	0	0	0	0	0	0	0	0	57295
158238	IsMasterProtein	10	4	12	2	1	0	36874	0	0	4073	13193	0	123053	18721	0	3202	0	2412	95688
158268	None	16	7	26	6	1	0	1652	0	39386	3928	0	888420	2942107	453354	0	8329	0	11646	1080744
15852	IsMasterProtein	4	3	5	3	1	5697	0	3647	0	6287	3465	53049	107048	171483	0	38939	0	5996	275976
158551	IsMasterProtein	4	2	4	1	1	1008	0	0	0	0	1877	1300	0	0	1343	785	0	0	413631
158568	IsMasterProteinCandidate	8	2	7	1	1	0	16470	13850	20362	12919	3328	0	588263	308280	0	0	0	9896	421930
158646	None	9	2	6	1	1	0	0	0	0	0	0	0	0	0	0	0	0	0	164534
15893	IsMasterProteinCandidate	18	3	28	2	1	54072	201453	156953	673820	314296	16386	11224	5901241	887448	3007	0	10218	9780	3481578
158954	None	23	3	24	2	1	0	0	0	0	0	0	0	3919122	0	25272	3137	0	0	163171
15910	IsMasterProtein	62	3	22	1	1	6292	8293	54377	5242	3633	0	15478	5052861	0	0	24545	0	0	1379485
159118	None	9	2	22	2	1	0	74806	0	114252	0	0	58259	0	0	0	9299	4963	12844	2565805
159141	IsMasterProteinCandidate	13	2	6	1	1	0	0	0	0	0	0	0	0	0	0	0	0	0	0
159146	IsMasterProtein	40	2	7	2	1	48358	9827	16202	32979	25576	5408	48686	248297	265849	0	80622	26884	11028	487551
159225	IsMasterProtein	12	3	5	1	1	0	0	0	0	0	0	0	0	0	0	0	0	0	179741
159449	IsMasterProteinCandidate	8	2	4	2	1	9415	0	0	7031	0	4359	0	453353	11795	0	92567	0	0	124938
159570	IsMasterProteinCandidate	3	2	2	1	1	0	0	0	0	0	0	0	0	0	0	0	0	0	57295
159650	IsMasterProtein	27	5	21	4	1	0	0	16760	79621	34164	0	19771	237312	382719	0	0	0	0	551840
159709	IsMasterProtein	8	2	2	2	1	0	64033	0	0	0	30838	72995	209087	29776	111114	0	0	0	40062
159833	IsMasterProteinCandidate	5	2	3	2	1	27446	16734	3221	59907	0	20256	190978	50961	18463	3227	2796	2871	15451	609381
159923	IsMasterProteinCandidate	16	4	21	4	1	3859	0	0	36337	4922	2590	0	554970	124721	0	53776	0	15807	1544931
159997	IsMasterProtein	16	6	43	5	1	12262	15895	38319	28419	172244	4415	126175	9004306	899522	7100	8180	0	3622	766456
160130	IsMasterProteinCandidate	14	5	24	1	1	6607	0	4875	18396	40208	0	0	0	743256	0	2913	0	17709	694371
160145	IsMasterProtein	13	3	13	3	1	6698	0	9532	15393	8352	5001	93545	0	2905437	19754	0	0	15493	1202117
160239	None	5	2	3	2	1	0	0	0	0	0	0	0	359607	0	0	0	0	0	0
160241	None	8	2	4	1	1	0	0	0	0	0	0	0	0	0	0	0	0	0	179741
160432	IsMasterProteinCandidate	8	2	8	1	1	10430	52691	3478	697142	28774	0	0	0	0	5281	3565	0	0	455941
160511	IsMasterProteinCandidate	8	2	7	1	1	0	16470	13850	20362	12919	3328	0	588263	308280	0	0	0	9896	421930
160522	IsMasterProtein	9	6	36	2	1	0	0	0	36894	0	0	85661	0	219802	17194	0	0	0	737760
160584	IsMasterProtein	4	3	8	2	1	0	0	0	18827	0	0	0	0	37065	0	0	0	0	290201
16096	IsMasterProteinCandidate	6	2	2	2	1	17900	0	14200	0	18285	0	21516	198207	37151	0	0	0	0	12560
161075	IsMasterProtein	14	3	60	1	1	0	0	0	0	0	0	0	0	0	0	0	0	0	0
161209	None	11	4	16	3	1	0	5797	0	22206	0	3787	0	2584966	0	0	0	5769	9166	0
16131	None	15	2	3	1	1	0	10252	0	6492	0	7184	0	435002	14607	40671	6234	10441	0	0
161324	None	2	2	10	1	1	5943	0	29649	11699	103016	0	0	0	0	0	0	0	0	47907
161693	IsMasterProteinCandidate	5	2	3	2	1	27446	16734	3221	59907	0	20256	190978	50961	18463	3227	2796	2871	15451	609381
161764	IsMasterProtein	3	2	2	2	1	0	0	0	0	0	0	0	0	67548	0	0	0	0	137685
161767	IsMasterProtein	13	3	7	3	1	0	0	0	0	0	0	0	177417	0	3998	0	0	0	237325
161822	None	2	2	20	1	1	4054	3881	13849	0	0	0	0	0	0	0	0	0	0	258823
161842	IsMasterProtein	30	2	14	2	1	0	0	0	0	0	0	0	5121762	0	0	0	0	0	0
161871	None	9	3	10	3	1	5138	6507	19941	44736	2883	10832	335450	28875	179704	0	842970	0	0	1679809
162254	IsMasterProtein	17	2	5	1	1	0	0	4308	0	3727	0	80315	124252	91895	0	0	0	7812	196081
162551	IsMasterProteinCandidate	10	6	15	5	1	0	7560	17010	79153	8424	16874	104061	59864	252720	3795	163917	4241	3944	1274166
162623	None	21	2	4	2	1	0	0	0	0	0	6226	0	0	0	0	0	3883	2905	248170
162862	IsMasterProtein	22	3	4	2	1	0	2439	0	9623	0	0	0	933811	0	0	0	4771	5018	63121
162908	IsMasterProtein	27	3	32	3	1	18139	18668	12311	9916	0	12429	394450	9609104	1466441	417421	27122	5088	0	67204
163115	None	16	4	23	1	1	0	3204	32095	22028	0	0	321229	0	416135	0	0	0	0	208154
163304	IsMasterProtein	3	2	3	2	1	0	0	0	8910	0	14320	0	216377	0	0	0	0	0	145015
163566	IsMasterProteinCandidate	16	4	17	1	1	204133	0	0	3617	0	3645	873893	487955	833382	94720	117024	154805	130005	1197892
163786	IsMasterProteinCandidate	14	3	12	3	1	0	0	0	7636	5863	0	56055	4864512	0	0	8144	0	0	78625
164116	IsMasterProteinCandidate	15	3	28	1	1	38832	39916	62935	73247	8802	0	7112	626914	21183	0	7754	0	1627	1826778
164211	IsMasterProteinCandidate	6	2	9	1	1	0	0	0	0	0	0	0	0	0	0	0	0	0	0
164467	IsMasterProtein	9	3	16	1	1	22292	0	0	0	0	0	0	0	0	0	0	0	0	35920
164494	None	7	6	17	1	1	2588	6267	0	176393	13435	3880	227218	1546318	444997	0	6621	0	4841	0
164499	IsMasterProteinCandidate	6	2	7	2	1	4185	0	0	22595	0	4352	0	469718	0	5930	0	5022	0	562188
164597	IsMasterProtein	5	2	86	1	1	0	0	0	0	0	0	0	272656	0	0	0	0	0	0
164649	IsMasterProtein	8	3	15	2	1	146005	6475	111027	33018	8362	11797	435669	204165	418331	0	11449	5880	25700	899607
164763	IsMasterProtein	5	2	7	1	1	0	0	0	0	0	0	0	0	0	0	0	0	0	0
164782	IsMasterProteinCandidate	8	4	15	4	1	7667	0	0	0	0	0	39970	5047512	21310	13175	0	5754	0	85820
164801	IsMasterProteinCandidate	5	2	9	1	1	0	0	0	4903	4464	0	31858	0	108964	0	15451	0	4560	141330
164956	IsMasterProteinCandidate	4	2	3	2	1	4410	2172	3946	0	5744	2448	194969	0	291067	18575	8420	63708	8271	292930
165130	IsMasterProtein	17	4	48	1	1	16484	0	0	0	0	0	0	0	0	0	25051	0	0	386938
165252	IsMasterProteinCandidate	12	5	8	5	1	39847	16105	68521	21439	52174	46333	50602	3356824	65868	43678	60685	66064	26476	34477
16531	IsMasterProtein	13	3	9	3	1	113582	0	37549	0	17519	0	230088	1611509	381383	0	23612	0	12366	1274282
165494	IsMasterProtein	8	3	15	1	1	5264	71087	3586	49097	4241	0	0	444237	96255	3922	0	10090	0	1324997
165717	None	7	2	6	2	1	5787	0	18429	0	0	0	438735	7098000	24925861	0	5448	0	29275	35921
165801	IsMasterProtein	11	4	14	4	1	0	0	0	0	0	0	0	1593332	17171	0	62385	0	0	29680
166513	None	4	3	26	1	1	0	0	0	0	0	0	0	0	0	0	0	0	0	0
166702	None	6	4	25	4	1	1783	0	4190	51075	3778	0	0	377453	159825	0	44708	0	0	792298
166817	None	5	2	5	2	1	0	0	0	21747	49878	0	1104483	1486448	0	0	0	0	0	384402
167139	IsMasterProtein	20	5	39	4	1	13159	139771	13566	228412	36356	9009	982872	2017481	1424331	40382	33023	54920	4218	1666146
167174	IsMasterProteinCandidate	17	2	9	1	1	0	5186	0	0	4786	0	0	187378	63895	0	24475	0	9168	186026
167462	IsMasterProteinCandidate	8	2	8	1	1	10430	52691	3478	697142	28774	0	0	0	0	5281	3565	0	0	455941
167514	None	4	2	7	1	1	3554	0	0	79463	3687	0	323420	0	0	0	0	0	0	124683
167574	IsMasterProtein	14	2	3	1	1	0	0	0	3943	0	0	0	0	0	0	0	0	0	185594
167609	IsMasterProtein	28	3	5	3	1	0	0	0	0	0	6226	0	0	0	0	0	3883	2905	332788
167732	None	5	3	7	3	1	0	2012	0	4226	3810	0	44547	1644149	32309	4690	0	12113	16625	169323
168134	IsMasterProtein	12	3	7	2	1	15320	0	26122	3607	0	0	154439	3636154	196467	0	0	0	0	384200
168135	IsMasterProtein	14	3	8	3	1	0	4343	0	0	0	12113	366840	2616928	5361408	0	15548	0	0	25869
16814	IsMasterProtein	11	4	6	4	1	0	6770	0	0	4819	0	20962	2218505	43604	0	0	3304	0	0
168209	IsMasterProtein	13	2	4	1	1	2786	946	1698	0	0	0	0	2163770	0	0	0	0	0	114944
168211	IsMasterProtein	20	2	3	2	1	0	0	0	0	0	0	12561	798752	18935	0	0	0	0	0
16841	None	11	2	4	2	1	0	0	0	21475	0	0	0	0	177642	0	0	0	8329	723654
168555	None	10	4	92	1	1	0	0	0	0	0	0	0	0	0	0	0	0	0	0
168707	IsMasterProtein	12	5	96	2	1	15572	0	0	52870	0	0	1983595	218803	572296	0	0	0	0	540602
168716	IsMasterProteinCandidate	14	3	6	1	1	4788	0	5986	0	0	0	93773	251379	0	13736	0	12107	0	345089
169337	None	20	4	19	1	1	6607	0	4875	18396	40208	0	0	0	743256	0	2913	0	17709	694371
169468	None	8	3	20	1	1	0	0	0	0	0	0	0	2026752	0	0	0	0	0	0
169513	None	6	2	4	2	1	34267	6509	0	9423	0	6141	496068	534186	0	0	63369	0	0	12912
169524	IsMasterProtein	13	4	29	1	1	0	0	129213	0	8669	0	38818	1367091	17325	0	3069	0	7477	428451
16967	IsMasterProteinCandidate	6	2	10	1	1	4795	0	0	5795	0	0	7149	35610	400100	0	0	0	7196	138967
169776	None	10	2	11	1	1	7651	2086	5961	0	14660	0	21737	1919340	0	0	0	0	69038	0
170015	IsMasterProtein	7	2	22	1	1	0	110902	8171	231753	16050	0	0	352335	0	0	0	0	61201	251765
170418	IsMasterProteinCandidate	12	2	3	2	1	0	0	0	2751	0	0	0	1186033	0	0	0	0	0	685867
171144	IsMasterProtein	30	2	3	2	1	8393	0	6440	10222	0	0	0	100042	41893	0	0	0	0	278644
171145	None	15	6	25	5	1	0	1652	0	39386	3928	0	888420	2942107	453354	0	8329	0	11646	1080744
171210	IsMasterProteinCandidate	6	2	7	2	1	17578	0	4568	6588	9344	7062	30855	538872	0	3116	0	0	7261	531022
171211	IsMasterProtein	17	6	23	3	1	0	0	0	13625	0	0	124382	82204	146288	19095	34392	0	0	905003
171214	IsMasterProtein	12	5	48	2	1	32523	509186	28003	1322931	32551	157549	53217	3838162	81643	9956	75510	1867	10977	2388220
171235	IsMasterProtein	11	2	6	1	1	6026	0	8624	0	16489	0	26317	103050	67270	0	0	0	0	199620
171285	IsMasterProtein	12	2	13	1	1	0	0	0	0	0	0	17733	181509	10765	0	0	0	0	186208
171461	IsMasterProteinCandidate	5	3	8	3	1	0	0	6685	386126	4710	4141	295423	1385569	30914	0	13052	13635	0	519947
171467	None	9	2	4	1	1	0	0	2330	4856	0	0	0	1655668	23630	0	0	0	0	278141
171664	IsMasterProteinCandidate	18	2	3	1	1	0	31009	0	0	6785	22825	25351	0	0	0	0	0	0	267312
171856	IsMasterProteinCandidate	13	2	4	2	1	0	0	0	17147	0	0	15855	0	0	0	0	0	0	1014691
171890	IsMasterProtein	26	7	21	5	1	0	0	0	0	0	0	4693723	3344108	3096730	0	0	0	9291	88261
171998	None	6	2	4	2	1	0	0	0	0	0	0	0	0	0	0	0	0	0	116298
172216	IsMasterProtein	6	2	2	2	1	0	0	10571	9448	58347	0	0	325654	0	0	0	0	0	48816
172347	IsMasterProtein	33	8	92	2	1	0	0	0	2419	0	0	91029	0	200814	0	2985	0	5141	479049
172560	IsMasterProtein	5	2	5	1	1	0	0	0	36988	0	18659	181489	134410	42569	0	0	0	0	139579
172660	IsMasterProteinCandidate	15	5	12	3	1	12490	1914	8291	30934	8064	5663	309989	259924	140835	3174	0	4754	0	1269845
172813	IsMasterProtein	23	2	15	1	1	0	0	0	0	0	0	0	74152	0	0	0	0	0	104986
173404	None	14	2	15	1	1	0	0	0	0	0	0	0	0	0	0	0	0	0	115487
173557	None	14	2	24	2	1	6603	0	0	9530	0	7097	78738	255092	133894	0	19464	4186	21400	1491503
173600	IsMasterProtein	22	11	75	2	1	0	0	7612	10585	9441	0	0	1088906	0	0	0	0	5871	4965
173742	IsMasterProtein	13	2	4	1	1	0	0	0	0	0	0	0	0	0	0	0	0	0	0
173761	IsMasterProteinCandidate	18	2	22	1	1	0	0	0	0	0	0	0	0	0	0	0	0	0	0
173961	None	6	3	9	2	1	0	4552	0	7794	0	7601	0	4507545	0	0	0	4280	0	24936
173997	IsMasterProtein	11	2	3	2	1	11735	0	0	0	0	0	49071	0	0	0	0	0	7300	263236
174221	IsMasterProtein	28	4	12	4	1	10090	0	4398	0	0	0	1646158	99421	3814965	4677	47828	0	8566	886894
174225	None	8	3	16	1	1	0	0	0	0	0	0	0	0	0	0	0	0	0	64600
174281	IsMasterProteinCandidate	7	2	4	1	1	0	0	0	0	0	0	0	210529	0	0	6837	0	0	71484
17436	IsMasterProtein	10	3	5	3	1	33734	0	0	20964	0	0	0	858831	0	0	0	0	0	68924
174438	IsMasterProteinCandidate	7	2	18	1	1	15408	58935	3793	167869	11699	42783	0	21523	1135273	0	0	0	0	238780
174565	IsMasterProteinCandidate	16	5	24	1	1	6607	0	4875	18396	40208	0	0	0	743256	0	2913	0	17709	694371
174663	None	29	2	9	1	1	23342	0	10881	68994	8885	0	81935	2726383	12759	0	0	0	21338	659502
175038	None	6	2	8	1	1	0	0	0	71719	10189	5284	245021	179497	14562312	0	0	2868	9493	830758
175172	None	23	2	4	2	1	2681	0	0	0	1870	0	0	374000	5655	0	0	2659	0	0
175233	IsMasterProteinCandidate	45	2	18	2	1	0	23980	3181	7641	13785	4387	0	76589	0	0	0	0	11630	608976
175585	None	5	2	7	1	1	0	1653	0	0	17887	61236	194169	2504822	257425	0	0	0	87479	656427
17565	IsMasterProteinCandidate	10	2	5	2	1	0	0	0	16696	0	0	179804	947563	89187	0	35762	0	7419	124590
175902	None	7	3	13	2	1	35512	10363	24556	232581	8263	16247	0	181481	14555998	0	0	2868	14205	2165984
175910	None	6	2	9	1	1	0	0	0	39038	0	0	0	1360807	86001	0	0	0	21706	0
17597	None	11	3	10	1	1	12490	1914	8291	30934	8064	5663	293683	66365	140835	3174	0	4754	0	844205
176001	None	5	2	7	1	1	0	1653	0	0	17887	61236	194169	2504822	257425	0	0	0	87479	656427
17608	None	25	3	28	1	1	89431	128214	73563	439714	24175	12106	267267	308986	0	0	0	3765	26804	4077220
17621	IsMasterProtein	8	4	6	4	1	21558	0	2724	3992	0	3266	444802	1775190	885482	0	37911	8532	77022	9475
176287	IsMasterProtein	15	3	15	2	1	31257	0	13623	89270	35822	0	1122347	1335571	736258	0	242675	0	4234	2555510
176527	IsMasterProteinCandidate	6	2	8	2	1	0	0	0	85549	0	0	116725	3393875	4878361	0	0	0	0	473582
17653	IsMasterProtein	41	7	28	7	1	80632	48653	38279	38759	31978	32678	46316	12706792	361349	0	39963	0	48278	38960
17654	IsMasterProtein	39	11	95	7	1	31414	21661	55783	22895	16908	19877	43326	29424631	283009	46348	150869	45499	59124	186642
17655	IsMasterProtein	40	13	88	3	1	16025	13736	46236	96009	36508	6024	276721	55864697	538095	142378	2395	300277	115242	231788
17656	IsMasterProtein	15	3	4	3	1	0	0	0	0	0	0	0	177768	0	0	0	293102	0	0
17657	IsMasterProtein	18	2	6	2	1	5772	0	5985	0	0	0	20986	188290	2338306	0	0	3130	0	0
17658	IsMasterProtein	29	7	62	5	1	1623776	28344	529756	1164838	286386	0	79812	24281143	482624	16583	79943	79700	32711	345342
17680	IsMasterProtein	11	3	7	1	1	0	0	0	0	0	0	0	0	0	0	0	0	0	0
177119	None	5	2	12	2	1	0	0	4190	24708	3778	0	0	327078	159825	0	0	0	0	390684
17715	IsMasterProteinCandidate	29	18	57	17	1	89706	35145	51335	32754	30351	7966	82964	21418846	1212522	23918	76248	3461	21940	483012
17716	IsMasterProtein	28	18	57	17	1	89706	35145	51335	32754	30351	7966	82964	21418846	1212522	23918	76248	3461	21940	483012
17751	IsMasterProtein	4	2	5	2	1	0	0	0	0	0	0	81603	0	143228	0	0	0	0	101356
177532	IsMasterProteinCandidate	5	2	7	2	1	8001	1961	32980	64060	34783	0	0	339785	31362	0	24933	6993	0	378825
177887	IsMasterProtein	7	2	12	2	1	27040	17679	138220	68771	417480	3928	0	4503686	0	0	0	4516	0	87024
177996	IsMasterProtein	9	2	11	1	1	9850	0	0	0	5962	0	0	0	0	0	0	0	0	115605
178059	IsMasterProtein	23	5	93	5	1	81815	22857	7520	66177	5093	13277	263606	903793	755160	10641	84471	7121	17265	1769301
17809	None	13	5	38	1	1	69858	0	12116	20398	4727	10172	0	23060839	1398849	510223	0	275043	7039	0
178386	IsMasterProteinCandidate	8	2	68	1	1	0	0	0	0	0	0	0	0	0	0	0	0	0	0
178389	None	8	2	17	1	1	30291	0	9547	0	9783	0	388171	0	0	0	0	5891	0	1033464
178535	None	5	2	4	1	1	5979	3535	3361	78964	0	8172	362223	127648	289470	5202	9581	26987	9992	285671
178994	None	6	2	6	2	1	14003	0	13673	0	9585	0	0	904131	891179	0	0	0	0	0
179138	IsMasterProtein	7	2	5	2	1	0	0	0	0	0	0	136665	919395	0	0	0	0	6160	29421
179753	IsMasterProtein	27	7	38	5	1	0	11369	0	105394	3180	27478	51998	692905	81340	0	15104	6796	0	2361362
179843	None	8	2	12	1	1	0	0	0	0	0	0	0	0	0	0	0	0	0	140850
179968	None	12	3	14	3	1	0	5888	0	0	0	0	54043	2285654	29239	0	5339	0	0	28832
18	IsMasterProtein	12	2	6	2	1	0	5245	0	0	0	0	0	0	0	0	0	0	0	82146
180	IsMasterProtein	15	5	21	5	1	12183	128676	27820	203628	17002	27423	7883	3556928	59548	0	10066	0	11923	48000
180005	IsMasterProtein	17	6	110	1	1	4907	0	0	13035	0	19981	0	59561	14721	0	0	0	5740	426918
180164	None	17	5	20	2	1	0	0	0	7845	0	0	0	80686	0	0	0	0	0	126271
180210	IsMasterProtein	43	11	195	8	1	13982	14881	5241	216123	10941	21501	107114	102903011	325452	640040	101683	1195517	35832	418730
180249	IsMasterProteinCandidate	13	2	8	2	1	0	7177	0	54025	19287	0	15170	405004	769204	0	3192	3237	3989	648187
180386	IsMasterProteinCandidate	14	2	2	2	1	0	0	0	0	8102	8836	7162	0	0	8334	0	9465	3728	0
180399	IsMasterProtein	8	3	5	3	1	8358	4450	10507	6374	6817	0	72693	36991	354100	0	5753	0	72398	477267
18053	IsMasterProtein	61	11	219	6	1	239758	59363	428481	541748	16470	11998	1103993	516138	885658	10741	58144	23174	23539	3056936
180530	IsMasterProtein	50	2	7	2	1	6733	5460	4476	4899	0	3956	93242	493130	328686	0	48262	13470	156549	614377
180624	None	7	2	5	2	1	0	0	0	21013	31696	0	0	92488	49643	0	0	0	23976	1224355
180836	None	14	2	4	1	1	0	0	9229	0	7555	0	0	0	0	0	0	0	0	336630
181049	None	9	2	7	1	1	35512	10363	24556	176611	4084	10962	0	28993	0	0	0	0	4712	1436747
181176	None	7	2	3	1	1	14260	0	6619	0	0	0	141800	130580	0	0	4527	0	0	45321
181532	IsMasterProtein	25	4	10	4	1	7239	3225	6091	9368	24047	0	6462	1630783	1748365	3715	1242063	3885	25162	618421
181673	IsMasterProteinCandidate	30	2	3	2	1	8393	0	6440	10222	0	0	0	100042	41893	0	0	0	0	278644
182236	None	35	4	12	2	1	0	0	0	0	0	0	0	0	0	0	0	0	0	114243
182483	IsMasterProtein	25	7	36	4	1	4448	0	41754	2151	5943	0	282427	863107	565389	0	184482	0	5945	1247839
182589	IsMasterProtein	20	6	41	3	1	0	0	0	0	3831	0	65283	4081999	10001	14874	57749	6296	0	108570
18273	None	4	3	16	2	1	46085	0	21169	17937	15125	0	28106	2495762	397685	0	9230	0	0	1024556
18274	IsMasterProtein	8	3	11	2	1	0	0	0	0	0	0	0	0	0	0	0	0	0	664347
18277	IsMasterProtein	12	3	55	1	1	0	0	0	7996	0	0	0	0	0	0	0	0	0	136515
182777	None	6	2	8	1	1	0	0	0	6680	11341	9861	16085	2319794	28513	4439	0	71338	12552	158335
182785	IsMasterProtein	20	2	2	1	1	0	5859	0	0	0	0	21638	436020	0	0	0	0	0	0
182978	None	23	2	10	2	1	0	0	0	0	0	0	29142	514304	16907	0	2105	0	25556	281977
183492	IsMasterProtein	19	4	13	2	1	4723	0	3970	0	0	0	0	0	0	0	0	4903	0	0
183515	IsMasterProteinCandidate	7	2	2	2	1	0	0	0	0	0	0	0	32317	41759	0	0	0	0	142002
183569	None	11	2	15	1	1	55058	6106	31878	4749	78376	0	27419	8520442	28985	4394	40455	19068	15328	79628
184212	IsMasterProteinCandidate	9	2	8	2	1	0	7177	0	54025	19287	0	15170	405004	769204	0	3192	3237	3989	648187
184286	None	9	2	13	2	1	7552	16437	0	15806	11358	0	6477	476628	77325	0	0	0	0	77772
184289	None	43	4	13	4	1	8629	0	0	9649	4812	2622	11658	149655	0	15040	0	0	5687	601892
18448	None	5	2	6	1	1	0	0	0	0	0	0	0	23548	0	0	0	0	0	207751
184705	IsMasterProtein	15	2	3	1	1	0	0	0	0	0	0	0	0	0	0	0	0	0	34327
184727	IsMasterProteinCandidate	18	5	24	1	1	6607	0	4875	18396	40208	0	0	0	743256	0	2913	0	17709	694371
184845	None	38	6	40	2	1	10768	0	52087	2170	6882	0	9085	19847036	278672	8860	140072	0	23127	126743
184876	None	6	2	7	1	1	35512	10363	24556	176611	4084	10962	0	28993	0	0	0	0	4712	1436747
18511	None	9	4	27	3	1	38486	0	0	11906	8453	11035	68762	5789989	404037	116193	22658	52375	0	26451
185390	None	7	2	7	1	1	35512	10363	24556	176611	4084	10962	0	28993	0	0	0	0	4712	1436747
185415	IsMasterProteinCandidate	6	2	8	1	1	6018	0	4875	0	2042	2385	348092	344228	57019	0	21427	0	0	307579
186015	IsMasterProtein	8	2	3	1	1	0	0	0	0	0	0	0	0	0	0	0	0	0	0
186032	None	3	2	2	2	1	0	0	0	0	13769	0	51044	1439398	1920645	0	0	0	0	12066
186373	None	4	2	5	1	1	0	0	0	13951	0	0	19742	105954	45714	0	0	0	0	61649
186677	None	9	2	7	1	1	0	0	0	0	0	0	0	0	0	0	0	0	0	0
186705	IsMasterProtein	20	2	39	1	1	10518	0	0	0	0	0	0	109800	0	0	0	0	0	0
187162	IsMasterProtein	43	4	33	4	1	345094	260672	244833	492293	214261	108785	35070	10532019	739649	15578	0	13813	56002	57614
18719	IsMasterProtein	27	11	48	10	1	0	0	0	92210	8116	0	55576	15539095	88161	0	9719	10695	18239	49543
187226	IsMasterProtein	15	2	2	2	1	0	0	0	0	0	0	0	0	0	0	0	0	0	0
187228	IsMasterProtein	10	3	12	3	1	0	8012	0	9103	0	3322	96167	1993576	571314	12551	0	18321	5402	230887
187234	IsMasterProtein	5	2	3	2	1	37109	0	12543	57826	27946	0	98547	3204891	12449	0	0	0	25427	0
187324	IsMasterProtein	20	6	90	6	1	193612	123585	161621	74742	323365	49931	271439	13834852	3303407	91652	986509	11654	75877	81986
187433	IsMasterProtein	11	2	6	1	1	0	0	0	0	0	0	0	536964	0	0	0	0	0	0
187477	IsMasterProtein	9	2	10	1	1	0	0	0	0	0	0	0	2050963	341089	0	0	0	0	47296
187489	IsMasterProtein	19	2	4	2	1	16418	0	6988	32980	0	0	0	1326796	16108	0	0	6716	0	8932
187490	None	4	2	5	2	1	0	0	0	0	0	0	0	2173340	0	0	13423	0	0	0
187508	None	7	2	11	1	1	0	0	7706	0	40418	0	149313	7104254	13537	0	18836	0	0	85021
187690	None	2	2	3	1	1	0	0	8091	38457	12173	0	159137	566700	0	0	8128	0	24279	104904
187720	IsMasterProtein	7	6	25	2	1	12287	0	0	6783	4740	0	6759	3481742	0	0	7242	7001	12622	186238
187746	None	16	3	20	3	1	15798	13617	38610	6397	4045	4090	65264	21684265	457658	0	0	3557	0	86626
187886	None	19	6	23	6	1	3106	3495	4467	0	3682	1998	0	6833839	117632	12777	0	13229	7932	123554
188167	None	7	2	5	1	1	0	0	0	0	0	0	0	0	0	0	0	0	0	0
188316	IsMasterProtein	5	3	5	3	1	16355	8570	11138	23963	0	0	35143	293129	0	0	0	0	0	276094
188339	IsMasterProtein	6	2	8	2	1	12068	20310	0	121256	4104	5950	957880	156444	736426	0	0	0	10360	426636
188389	IsMasterProtein	19	13	31	12	1	4424	59819	12680	295323	4530	6156	0	1050764	132864	0	3518	15711	38393	2066003
188477	IsMasterProtein	3	2	4	1	1	0	0	0	8765	0	0	24523	32478	0	0	0	0	0	57588
188514	IsMasterProteinCandidate	17	2	2	2	1	2599	2246	6340	146286	10583	0	51812	1415552	397087	0	697058	0	79982	271585
188596	IsMasterProtein	21	4	8	4	1	50440	0	18303	6549	20039	6415	208995	74881	509831	5578	12744	4397	3973	529119
188805	IsMasterProtein	4	2	6	1	1	0	33479	0	0	71761	16259	0	1074530	90308	0	0	0	0	0
188879	IsMasterProtein	18	7	80	1	1	0	0	0	0	0	0	0	0	0	0	0	0	0	0
18895	IsMasterProteinCandidate	9	2	3	2	1	0	0	0	0	0	11896	0	0	0	0	0	0	0	180073
189	IsMasterProtein	3	2	2	2	1	0	0	5811	4971	0	0	345226	745065	0	0	0	0	11757	37455
189161	IsMasterProtein	28	11	138	2	1	10523	4246	21050	127738	7800	0	436075	1348	639212	0	0	0	4451	1109310
189163	None	26	9	264	1	1	24424	0	0	0	0	0	55484	274337	0	0	0	0	4662	35448
189180	IsMasterProteinCandidate	7	3	17	2	1	0	0	0	0	13361	0	0	532284	366941	0	0	0	0	263054
189450	None	4	2	2	2	1	0	0	0	0	0	3927	0	203444	8959	0	0	0	0	73482
189625	IsMasterProteinCandidate	7	2	12	2	1	27040	17679	138220	68771	417480	3928	0	4503686	0	0	0	4516	0	87024
189634	IsMasterProtein	25	4	39	4	1	99270	2169	151001	44865	230170	19944	950027	4893822	1677037	6051	7899	9452	19213	34427
189743	IsMasterProtein	6	4	13	4	1	0	4183	5587	24843	9441	0	0	559147	174624	64712	9414	0	5594	540147
189839	IsMasterProtein	13	5	27	2	1	48523	0	24115	0	10026	0	1077612	2216958	503966	0	967361	0	0	0
189840	None	14	3	6	3	1	0	0	0	0	0	0	0	2960978	69970	0	0	0	0	0
189850	None	3	2	25	2	1	7436	0	0	10507	0	0	0	15300457	0	14178	20059	0	0	64005
190036	IsMasterProtein	3	2	5	1	1	0	6256	0	0	0	2951	0	315040	686248	0	0	0	0	0
190120	IsMasterProtein	14	6	97	4	1	0	0	0	196514	0	2705	0	22217	0	0	0	0	0	1196890
190305	None	3	2	3	1	1	0	0	0	0	0	0	0	1155241	0	0	0	0	0	59139
190332	None	7	4	11	2	1	45267	0	0	0	0	0	0	7082445	7967532	0	0	0	0	61532
190357	None	3	2	11	1	1	0	0	0	81327	0	0	11492	3032429	0	0	0	0	5093	21214
190376	None	18	6	20	1	1	20799	130088	1423	14589	2436	4271	227165	5515334	343217	0	73416	45636	22026	5904
190377	None	7	2	12	1	1	5503	3709	0	100543	9007	4031	89341	2367192	183792	0	16387	0	44086	68592
190378	None	9	3	9	3	1	0	0	0	0	5847	0	0	3848916	123167	0	18217	0	2693	98777
190495	None	9	2	7	1	1	0	4175	0	0	0	0	0	19265	0	0	4213	0	0	161346
190540	None	17	6	91	3	1	56891	5002	114929	346705	41793	12680	191563	33316651	0	394966	14228	436534	30093	471743
190541	None	14	4	20	2	1	0	4402	0	5876	3787	4538	0	1745241	3666	550721	0	65804	0	0
190542	None	9	7	24	6	1	26121	3633	45058	6680	50121	9861	260979	10035576	67878	4439	196797	71338	87904	334179
190544	None	16	9	30	4	1	10525	18162	0	198670	10451	0	52757	9307354	666482	54835	47004	16602	8931	212047
190547	None	6	3	27	3	1	3423	0	0	0	42848	5869	13112	8641605	0	20473	276183	0	0	25506
19059	IsMasterProtein	11	4	5	4	1	23216	0	0	14109	53624	3089	462738	718403	161991	178667	26565	122256	0	415393
190662	IsMasterProtein	9	3	11	2	1	0	0	0	0	0	0	0	0	0	0	0	0	0	0
190668	None	32	11	178	4	1	0	0	0	0	0	0	0	0	11057	0	0	418689	0	0
190670	IsMasterProtein	34	12	181	5	1	0	4575	0	0	5108	0	0	251875	564460	0	98498	498917	6812	44986
190779	IsMasterProtein	19	5	13	5	1	0	0	284271	0	16081	0	138658	3880528	358736	2694	0	2996	38815	204290
190843	None	11	4	9	1	1	0	0	0	0	0	0	0	407654	0	5851	0	0	0	0
191796	IsMasterProtein	30	5	21	5	1	0	0	7907	26253	0	0	0	5852779	49433	0	0	4257	0	831895
191798	IsMasterProtein	18	2	19	2	1	0	0	0	7601	0	5491	46750	11814766	0	2507	8032	4925	0	19184
191800	IsMasterProtein	9	2	3	2	1	0	0	0	0	0	0	0	280880	274005	0	0	0	0	0
191804	IsMasterProtein	6	2	3	2	1	9177	0	28053	5728	17775	0	2108027	754229	1675584	0	2579	0	17325	226114
191813	IsMasterProtein	16	8	13	8	1	37203	0	9899	0	22554	0	152652	3428747	407143	3805	226286	0	9535	149225
191814	IsMasterProtein	34	2	22	2	1	5354	0	59314	0	4827	6140	18755	37435561	48536	40179	0	123189	22676	97898
191817	IsMasterProtein	22	2	67	1	1	0	8074	0	0	3790	0	0	1160555	0	0	0	23572	0	0
191825	None	19	2	7	2	1	0	1248	0	21218	0	0	0	2171059	0	0	0	0	0	0
19191	IsMasterProtein	17	9	39	4	1	0	29321	6948	456263	0	1988	17900	6789682	177948	0	20801	0	5308	3817885
191962	IsMasterProtein	7	4	80	3	1	0	0	0	36246	0	0	0	0	0	0	18056	0	0	242205
191964	None	8	3	11	1	1	40729	53684	0	138297	41125	3185	14094	2529469	72533	104948	157880	108121	0	615767
191980	IsMasterProtein	4	2	30	2	1	7345	0	41253	84697	164987	30880	1612	1623238	339729	20705	1465	0	0	11837
192101	IsMasterProtein	41	20	219	3	1	64235	212694	30965	764611	48451	104916	30750	147708278	1020709	90358	50950	35028	49949	447383
192104	IsMasterProtein	37	10	248	1	1	336800	1522169	869360	11608419	361057	910531	606814	19078923	1864996	13419	246870	34820	261092	902957
192108	IsMasterProtein	13	4	11	4	1	8593	3867	3086	158440	0	0	0	3218770	0	0	0	0	0	97773
192115	IsMasterProteinCandidate	25	2	4	2	1	0	2554	0	37431	3831	7967	67531	40959	0	0	0	0	0	47341
192116	IsMasterProtein	37	14	175	7	1	34035	133604	58476	1119570	58068	84313	1983713	10978008	737844	938601	133125	0	14934	1239534
192179	IsMasterProtein	20	8	25	7	1	721638	9586	0	49446	0	13529	228569	5308395	0	0	0	8517	13064	171278
192182	IsMasterProtein	5	3	3	3	1	0	0	0	0	0	0	0	257921	0	0	0	0	3441	0
192185	IsMasterProtein	22	2	4	2	1	7619	6288	0	0	17712	0	183739	819714	5198	4398	28392	0	4168	46481
192186	IsMasterProtein	31	9	96	8	1	9834	5736	17045	149830	55255	200695	166833	20908449	720117	609831	229016	393621	6730	182489
192188	IsMasterProtein	24	6	34	4	1	0	0	0	8783	0	0	45680	3947189	140706	46572	12302	0	0	212165
192191	IsMasterProtein	16	4	7	4	1	0	0	0	4319	0	6060	27236	204806	0	0	0	0	0	0
192197	IsMasterProtein	7	2	5	2	1	0	0	0	0	4168	0	681440	897614	0	0	24223	0	0	38220
192199	IsMasterProtein	10	5	11	5	1	0	2012	0	4226	3810	0	2213663	2081316	586937	4690	72540	17918	16625	193328
192204	IsMasterProtein	3	2	2	2	1	0	0	0	0	0	0	0	349997	0	0	0	0	0	0
192234	IsMasterProtein	7	2	3	2	1	0	0	0	0	0	0	0	0	0	0	0	0	0	0
19230	IsMasterProtein	18	6	22	4	1	0	0	0	0	0	0	109512	112929	0	0	0	0	0	599309
192358	None	8	2	5	2	1	7239	3225	6091	0	15476	0	6462	1630783	1748365	3715	1242063	3885	25162	435669
192392	IsMasterProteinCandidate	14	5	24	1	1	6607	0	4875	18396	40208	0	0	0	743256	0	2913	0	17709	694371
192403	IsMasterProtein	7	2	5	2	1	0	0	3728	2511	3834	4866	4573	30551	223045	0	5819	6010	0	437195
19244	None	7	2	13	2	1	19569	0	0	19127	0	0	60542	0	429450	0	12838	4305	0	632113
192540	None	5	2	27	1	1	19998	237753	9774	636800	3980	24435	266493	8866066	759599	5409	1494394	6783	8753	10155
192564	None	9	4	15	2	1	13018	12224	13460	21196	7086	0	141495	5311936	579928	0	187640	3181	0	414048
192587	IsMasterProteinCandidate	14	5	24	1	1	6607	0	4875	18396	40208	0	0	0	743256	0	2913	0	17709	694371
192692	IsMasterProtein	2	3	3	3	1	16094	0	0	0	25414	0	11106	531968	0	0	0	3613	0	192570
192703	IsMasterProtein	7	5	6	5	1	0	0	0	6489	4696	0	57790	485514	206129	0	66127	0	4197	18458
192918	None	5	2	3	2	1	0	0	0	0	0	0	0	699606	160661	0	0	0	7610	38633
193066	IsMasterProtein	4	2	4	2	1	0	0	0	0	0	0	9766	32504	17925	0	4061	0	0	253830
193160	None	3	2	20	1	1	0	0	0	0	0	0	0	0	0	35852	10173	5258	2856	0
193168	IsMasterProtein	8	2	12	1	1	0	0	0	0	0	0	0	0	194712	0	0	0	0	55781
193328	IsMasterProtein	9	3	9	3	1	0	3014	42456	10732	231766	4082	562036	3550763	60150	0	0	4828	0	287080
193346	IsMasterProtein	20	2	9	2	1	0	0	15695	3921	40567	4243	23836	476994	256969	0	0	0	74251	0
193409	IsMasterProtein	22	2	2	2	1	0	0	0	0	6742	0	96213	754601	642863	0	0	2770	7092	22471
193550	IsMasterProteinCandidate	6	2	3	1	1	0	0	9516	0	0	0	91354	0	0	0	0	0	4474	0
193608	None	13	2	11	1	1	5759	0	0	0	0	0	0	44898	0	0	0	0	0	273220
193835	IsMasterProteinCandidate	3	2	2	1	1	0	0	0	0	0	0	0	0	0	0	0	0	0	57295
19399	IsMasterProtein	12	3	7	3	1	0	0	0	9795	4369	0	39144	193450	173447	0	13026	6967	3959	778190
194070	IsMasterProteinCandidate	5	2	17	2	1	1635	0	5359	124120	23983	0	0	803372	10329	0	208619	0	1421	164753
194074	IsMasterProtein	12	5	40	3	1	19998	237753	9774	641089	3980	24435	266493	9373586	760904	5409	1494394	6783	8753	11742
194255	None	13	2	37	1	1	189370	0	180772	0	76335	0	0	3385747	55883	0	3800	0	3782	0
194664	None	7	2	5	2	1	0	0	0	0	0	0	0	13962	0	7280	0	5087	0	91971
194864	IsMasterProtein	17	5	32	1	1	0	3971	0	0	0	0	0	0	140482	0	0	0	0	62521
195151	None	2	4	52	2	1	6170	27239	4382	77380	14870	10660	20431	415574	493349	0	0	2234	2990	1077900
195152	None	2	2	16	2	1	0	0	0	26366	0	0	0	50374	0	0	44708	0	0	388814
195177	None	4	2	10	2	1	0	2225	5245	60396	4178	9037	0	152488	14555998	0	0	2868	14205	1363186
195214	IsMasterProteinCandidate	21	2	11	1	1	0	4817	0	0	0	0	0	1302316	0	0	3681	0	0	6674
195220	IsMasterProtein	13	7	25	7	1	8629	0	0	40053	15045	0	84813	4507469	1006661	0	0	97326	3489	312738
195228	IsMasterProtein	21	2	4	2	1	4240	12618	0	40555	5233	0	265920	2507734	375408	2251	0	4414	148767	169286
195341	None	10	3	5	3	1	0	0	0	2044	0	0	0	1257489	1012587	0	0	3041	0	260690
195345	None	8	2	3	2	1	0	0	26877	8163	9892	4146	719563	1339295	203300	0	434078	0	9296	12346
195379	None	10	4	27	2	1	0	204582	0	347780	0	3251	0	1306664	20529	0	2507	0	4833	231135
195437	None	12	4	22	1	1	0	0	0	37778	5249	0	0	221632	36217	0	0	0	5481	228020
195668	IsMasterProtein	9	2	2	2	1	26089	0	18718	0	7292	0	166717	722919	104502	0	0	88392	0	83877
195672	IsMasterProtein	19	3	9	3	1	5873	5966	4433	5307	3782	3673	0	4485904	0	2749	9093	0	0	12065
195678	IsMasterProtein	40	12	43	12	1	8272	7381	12296	15291	8860	8025	0	8748606	142220	1455761	9556	467565	14672	170299
195682	IsMasterProtein	15	7	21	7	1	9192	3861	14709	43634	36213	0	86543	6286706	87055	20953	0	0	0	10516
195742	IsMasterProtein	11	2	8	2	1	0	9335	0	30000	0	0	498971	457529	139609	5709	0	3608	0	521250
195981	None	7	3	30	3	1	52361	0	4205	9870	8778	5600	198829	6489918	297556	9187	88694	32344	84675	47078
195982	None	6	3	14	2	1	0	0	4585	0	7935	0	892433	2451313	664908	0	0	0	9566	0
195991	None	19	8	84	1	1	0	0	7231	76223	0	6494	12534	0	0	0	0	0	0	1013129
196109	None	9	2	15	1	1	243962	0	264666	0	242732	193065	166423	1405887	212891	107864	195801	123552	217949	127142
196134	None	7	2	9	1	1	0	0	0	0	0	0	0	40612	0	0	6495	0	0	272486
19614	None	20	3	7	1	1	0	61986	0	0	0	220285	0	123754	48058	0	0	41182	0	134907
19615	IsMasterProtein	22	5	12	3	1	30522	0	28107	35650	0	0	136625	126145	295607	0	9275	0	0	506760
196169	None	11	2	22	1	1	47141	201453	156953	673820	314296	16386	0	5901241	766955	3007	0	10218	2901	3306871
196307	IsMasterProtein	7	2	2	2	1	0	0	0	0	7519	0	45041	679276	56907	0	0	0	0	0
196314	IsMasterProtein	12	3	3	3	1	0	18303	0	35481	0	0	0	595185	10743	0	0	0	0	34451
196490	IsMasterProtein	8	2	4	2	1	0	11147	0	0	0	0	0	0	0	0	0	0	0	197857
196654	None	2	2	9	2	1	3264	49986	17234	103487	0	4604	7997	915861	0	0	0	2569	0	6247
196655	None	14	5	18	1	1	0	2269	0	0	0	2757	37228	5267021	66457	0	3399	0	0	79390
196656	None	9	2	15	1	1	12920	0	3644	0	0	7139	0	0	0	0	6436	0	15473	0
196714	IsMasterProtein	25	3	10	2	1	0	0	0	0	0	0	14571	357582	0	0	0	0	0	0
196802	IsMasterProtein	21	10	28	10	1	0	0	48061	32387	22960	7447	140883	7480094	199325	6916	56891	0	14439	125837
197296	None	4	3	4	3	1	0	0	4199	26888	0	0	0	562511	477713	0	18589	0	10887	139589
197327	IsMasterProtein	11	3	6	1	1	4788	0	5986	0	0	0	93773	251379	0	13736	0	12107	0	345089
197443	None	4	2	9	1	1	45407	0	11674	18222	0	0	0	128822	0	0	0	0	20749	186317
197544	None	6	2	4	1	1	0	0	0	0	0	0	0	0	0	0	0	0	0	108330
197570	None	11	3	41	1	1	34146	110439	15675	260275	14308	29554	90966	1217684	317863	6777	18858	13455	26887	2704993
197610	None	4	2	10	1	1	0	0	0	17293	0	0	0	0	0	0	0	0	0	99763
197807	IsMasterProtein	5	2	3	2	1	0	0	4339	26550	0	0	0	250138	49111	0	0	10040	5057	193782
198075	None	4	2	10	1	1	0	0	0	0	0	0	0	0	0	0	0	0	0	0
19823	IsMasterProteinCandidate	4	2	8	1	1	6018	0	4875	0	2042	2385	348092	344228	57019	0	21427	0	0	307579
198259	None	3	2	7	1	1	3554	0	0	79463	3687	0	323420	0	0	0	0	0	0	124683
198420	IsMasterProtein	7	2	3	1	1	15280	2533	11649	101511	5584	0	109756	49917	12719	2662	17186	3776	0	391518
198425	IsMasterProtein	32	2	19	2	1	0	77918	0	64553	21772	10934	0	1403784	876705	15463	4346	39932	0	1087927
198485	IsMasterProteinCandidate	7	2	2	2	1	0	0	0	0	0	0	0	32317	41759	0	0	0	0	142002
19869	IsMasterProtein	9	6	39	3	1	5107	13535	0	31778	15582	0	23624	859800	827997	3818	0	3438	0	62224
198692	IsMasterProteinCandidate	3	2	2	2	1	0	4552	4549	9987	0	0	116860	273223	128460	0	34408	0	45780	31708
199078	IsMasterProteinCandidate	9	6	25	2	1	12287	0	0	6783	4740	0	6759	3481742	0	0	7242	7001	12622	186238
199086	IsMasterProtein	26	3	16	3	1	0	6167	0	111463	3240	0	0	2809702	150685	0	0	0	11495	89147
199151	IsMasterProtein	9	2	4	2	1	0	0	0	0	15406	0	0	1084083	21578	0	13573	0	8662	0
199152	IsMasterProtein	11	2	2	2	1	24674	0	0	5853	4913	0	98860	360680	0	0	0	17143	0	56429
199156	IsMasterProtein	11	2	4	2	1	10509	0	0	0	0	0	175530	1463356	0	0	12047	0	0	45677
199194	IsMasterProtein	12	3	18	3	1	65478	8795	0	0	55632	0	21442	0	1138186	0	501945	0	60099	1274812
199238	None	12	4	23	1	1	6607	0	4875	18396	40208	0	0	0	743256	0	2913	0	17709	694371
19943	None	6	4	25	3	1	0	0	0	20867	21255	0	0	158417	41124	0	0	0	10271	489536
19947	IsMasterProtein	11	2	7	1	1	0	0	0	0	0	0	0	0	0	0	0	0	0	0
199499	None	17	2	18	1	1	0	7110	0	316334	0	0	178691	0	0	0	0	0	0	2578024
199592	IsMasterProtein	3	2	2	2	1	4293	0	0	0	0	0	11177	0	44026	0	6615	0	0	0
199778	None	4	2	9	1	1	16644	9206	0	9545	0	0	2302	0	0	0	4888	0	0	190519
199888	IsMasterProtein	18	4	71	4	1	328200	12571	528197	47653	334933	11749	755793	7152227	6170971	14523	23878	4611	92178	228745
199949	IsMasterProtein	25	3	14	2	1	0	5238	0	21527	0	3175	14777	103428	398248	0	0	0	11911	783116
200118	None	5	2	22	1	1	0	0	0	15096	0	0	0	0	0	0	0	0	0	709295
200210	IsMasterProtein	29	8	29	8	1	44532	9494	34961	206442	24201	3227	19966	280219	0	7814	4518	0	91999	10700089
20023	IsMasterProtein	5	2	3	2	1	0	2799	0	0	32193	0	0	1337967	0	3969	0	2957	0	33439
200406	None	6	2	4	1	1	33363	2478	27388	26696	4090	0	91319	3489067	8814	0	193884	18362	0	88444
200407	IsMasterProtein	10	3	3	3	1	25666	6034	2964	23715	19384	0	0	1863786	571715	0	4027	0	7030	174101
200411	None	30	2	6	2	1	0	0	0	0	0	0	0	619628	0	0	0	0	0	0
200669	IsMasterProtein	5	2	2	2	1	0	3177	0	0	0	9598	0	0	0	0	0	0	0	563190
200871	None	5	2	4	1	1	0	70189	0	0	3677	3601	100744	2416573	0	0	0	0	5082	26549
200995	IsMasterProtein	34	4	24	1	1	0	0	0	0	0	0	0	0	0	0	0	0	0	0
201080	IsMasterProtein	6	6	74	1	1	16475	2324	14649	17610	20889	2767	791402	102740	135480	2834	113864	0	5304	408381
201104	None	2	2	22	2	1	0	110117	0	171043	0	5931	22207	247728	0	0	0	0	0	1267319
201109	IsMasterProteinCandidate	7	4	15	2	1	35512	10363	24556	248331	14274	16247	245021	208490	14562312	0	0	2868	14205	2267506
201162	None	3	2	6	1	1	16656	0	15802	17676	10260	0	0	142627	42248	0	18496	0	7995	95367
20119	None	4	2	27	1	1	0	88514	0	296498	0	3732	0	4743938	0	0	0	4427	0	8674
201253	IsMasterProtein	10	2	5	1	1	0	0	0	0	0	0	0	93201	20903	0	5163	0	6968	278148
201264	IsMasterProtein	9	4	15	4	1	33182	4863	26453	104286	65173	16812	120397	600827	348162	0	29476	0	64787	897231
201528	IsMasterProtein	14	2	2	2	1	0	6484	0	17442	0	9570	68731	0	11080	0	0	0	13004	190095
201587	IsMasterProtein	11	2	7	1	1	9182	2857	7268	15778	4443	0	853624	0	36044	0	0	0	4816	320469
201784	IsMasterProtein	3	2	4	2	1	0	0	0	5121	0	0	0	452348	0	5476	0	9738	26334	80230
201867	None	10	2	6	1	1	0	9945	0	0	0	0	0	0	28711	0	0	0	0	272476
201884	IsMasterProtein	5	2	2	2	1	0	0	0	0	0	0	66481	575223	160582	0	20214	0	0	0
202365	None	3	2	10	2	1	6928	2392	0	172354	5792	9641	656904	468417	661249	0	11618	0	16856	1845608
202639	None	13	11	159	2	1	0	102489	5055	143827	26917	25439	31780	308880	107587	0	0	0	5150	935371
20281	IsMasterProtein	6	2	10	1	1	0	0	0	0	0	0	0	0	0	0	0	0	0	0
202833	None	7	5	35	1	1	0	0	0	36894	0	0	63256	0	219802	17194	0	0	0	737760
202955	None	5	2	9	1	1	6456	2381	0	150731	4131	0	0	265238	0	3100	0	0	40353	719791
202997	IsMasterProtein	4	2	2	1	1	0	0	0	0	0	0	0	0	0	0	0	0	0	80980
203026	None	11	2	17	2	1	13338	0	5302	33205	0	0	0	0	108245	0	0	0	0	1044552
203168	IsMasterProteinCandidate	10	3	16	3	1	19569	0	0	19127	0	0	60542	0	491161	0	12838	4305	0	764761
203197	IsMasterProtein	15	9	66	2	1	50319	13182	8720	204667	95598	52416	245304	3087596	397254	5275	41923	14061	60696	8023283
203298	IsMasterProtein	24	3	8	3	1	22338	23112	20312	23505	141266	3402	0	377547	0	0	0	0	0	0
203299	IsMasterProtein	5	3	3	3	1	21427	0	8218	3263	21577	0	0	498310	0	0	0	0	253886	0
203355	None	8	2	33	1	1	4980	139771	5319	206712	4629	9009	228435	2017481	185241	40382	16910	54920	0	1437225
203602	IsMasterProtein	29	9	43	7	1	0	0	34177	32096	7596	5765	116449	2398527	1001080	2548	0	6248	0	3555846
203657	IsMasterProteinCandidate	10	2	3	1	1	0	0	9516	0	0	0	91354	0	0	0	0	0	4474	0
203956	None	3	2	6	2	1	0	0	0	0	0	7431	41462	0	0	0	0	0	4686	515873
204269	IsMasterProtein	7	7	71	1	1	0	0	0	0	0	60310	0	0	0	0	0	0	0	156122
204300	IsMasterProtein	7	2	4	1	1	0	0	0	0	0	0	0	210529	0	0	6837	0	0	71484
204462	IsMasterProteinCandidate	4	6	69	2	1	0	0	0	0	0	0	0	0	0	0	0	0	0	0
204523	None	5	7	95	2	1	300325	99099	24959	174803	38688	61071	15158	90259	17781	0	183531	2852	10398	1484370
204596	None	3	2	16	1	1	42122	0	6677	166942	5291	0	153009	8098292	213314	7361	16821	10263	32215	0
204619	IsMasterProtein	9	5	26	4	1	0	0	0	20867	21255	0	0	158417	41124	0	0	0	10271	489536
204670	None	4	2	17	1	1	0	0	0	0	0	0	0	1973654	9388	0	0	0	0	17995
205053	None	19	5	18	4	1	21086	3866	3389	5498	4971	0	0	8573802	49166	0	2453	0	28972	0
20507	IsMasterProteinCandidate	28	3	5	3	1	0	0	0	0	0	6226	0	0	0	0	0	3883	2905	332788
205310	IsMasterProtein	20	5	12	4	1	29670	0	16383	38666	52279	4769	359329	753737	212291	0	0	3260	6155	140281
205314	None	25	3	75	1	1	0	0	0	0	0	0	0	0	0	0	0	0	0	89239
205518	IsMasterProtein	7	4	28	1	1	0	0	0	0	0	0	0	0	0	0	0	0	0	0
205541	None	7	2	5	2	1	0	0	0	21013	31696	0	0	92488	49643	0	0	0	23976	1224355
205604	IsMasterProtein	19	4	36	3	1	39722	92994	42173	931920	14377	9139	13251	1409784	0	11262	24547	15443	8472	12445982
205616	IsMasterProtein	8	2	4	2	1	0	21550	4191	0	16605	28691	9539	2879123	106393	0	7649	0	8833	48288
205641	IsMasterProteinCandidate	16	2	5	1	1	0	0	0	0	4859	0	0	0	0	252859	6534	0	0	0
205658	IsMasterProtein	11	5	18	1	1	0	0	0	56097	0	0	0	233316	101466	0	0	0	0	111231
205926	IsMasterProtein	5	2	5	2	1	0	0	0	0	0	0	0	0	65261	0	0	0	0	79923
206089	IsMasterProtein	42	2	18	2	1	0	23980	3181	7641	13785	4387	0	76589	0	0	0	0	11630	608976
206323	IsMasterProteinCandidate	6	2	2	2	1	0	0	0	0	0	0	0	25846	363518	0	0	4980	5858	136138
206348	None	5	7	95	2	1	300325	99099	24959	174803	38688	61071	15158	90259	17781	0	183531	2852	10398	1484370
206534	None	11	2	10	2	1	29455	0	8239	8651	8675	3523	173812	185288	2482826	0	39654	0	4051	1122334
206592	IsMasterProteinCandidate	14	2	9	1	1	0	28025	3979	110461	24588	0	0	1391936	0	0	0	0	5048	344501
206630	None	8	2	89	1	1	0	0	0	0	0	0	0	0	0	0	0	0	0	0
206752	None	5	2	10	2	1	0	2225	5245	60396	4178	9037	0	152488	14555998	0	0	2868	14205	1363186
207083	IsMasterProtein	16	2	11	1	1	0	8410	8946	0	0	10698	519166	2303653	164449	15073	57791	117707	5909	136393
207262	IsMasterProtein	12	7	34	1	1	0	1835	0	5202	0	0	0	0	0	0	0	0	0	0
207429	IsMasterProtein	5	2	2	2	1	24787	5922	14888	0	30503	0	284538	1151118	0	0	0	3491	173830	0
207495	IsMasterProteinCandidate	12	2	5	1	1	0	0	0	0	0	0	0	93201	20903	0	5163	0	6968	278148
207603	IsMasterProtein	23	9	219	3	1	0	0	74700	48527	16905	7382	239397	162416	46510	13594	262278	0	5000	278921
207611	None	6	3	13	1	1	27773	0	0	0	0	0	0	209545	0	0	0	0	0	11558
208089	IsMasterProteinCandidate	48	2	30	1	1	0	0	0	0	0	0	8572	16364	29902	0	0	0	2582	1063594
208153	IsMasterProtein	8	5	10	3	1	78825	0	11738	25503	25065	0	21542	228709	33322	0	41219	0	0	259650
208214	None	19	3	16	3	1	0	0	0	38954	0	0	0	149875	0	0	0	0	16220	1323104
208223	IsMasterProtein	29	6	72	1	1	0	0	0	0	0	0	0	0	0	0	0	0	0	0
208238	None	7	2	5	2	1	0	0	0	0	0	0	0	13962	0	7280	0	5087	0	91971
208318	IsMasterProtein	13	3	5	3	1	7206	0	3736	26241	4160	0	144375	4027310	0	0	0	0	4299	189889
208319	IsMasterProtein	42	8	34	8	1	30598	7007	39309	60601	45565	52983	451242	7046056	3272713	27411	0	18439	53655	317580
208391	IsMasterProtein	20	6	25	6	1	5383	12755	3236	12810	18787	17038	90104	5016708	26157	20545	4992	28608	6007	15458
208693	IsMasterProteinCandidate	25	2	7	2	1	0	0	0	0	0	0	18112	3136755	212336	0	0	0	0	0
20883	IsMasterProtein	4	6	69	2	1	0	0	0	0	0	0	0	0	0	0	0	0	0	0
208876	None	5	2	12	1	1	0	0	0	0	0	0	0	0	0	0	0	0	0	140850
208879	None	11	2	7	2	1	0	0	0	0	0	0	0	0	0	0	0	0	0	0
208962	None	3	2	3	2	1	4306	6486	5533	9511	3919	0	29558	630258	17307	0	0	0	22972	24330
209086	IsMasterProtein	29	7	64	4	1	24033	106895	0	0	0	15568	33324	72493	35624	0	0	0	0	826290
209161	IsMasterProteinCandidate	8	2	8	2	1	0	7177	0	54025	19287	0	15170	405004	769204	0	3192	3237	3989	648187
209295	None	3	2	16	1	1	42122	0	6677	166942	5291	0	153009	8098292	213314	7361	16821	10263	32215	0
209561	None	3	2	7	1	1	3554	0	0	79463	3687	0	323420	0	0	0	0	0	0	124683
209839	IsMasterProtein	16	5	110	1	1	0	0	0	0	0	0	0	0	0	0	0	0	0	0
210013	None	9	2	16	2	1	5508	7992	0	26233	5464	0	32933	147884	76180	0	2095	2906	6838	905920
21020	IsMasterProtein	16	5	18	1	1	0	6160	0	0	0	5922	0	0	0	0	0	0	0	0
210223	None	23	4	45	1	1	0	0	7231	76223	0	6494	12534	0	0	0	0	0	0	878585
210237	None	5	2	8	2	1	6241	11115	3119	58185	6538	3048	140777	1439806	12312	0	0	3039	4087	973759
210296	None	7	3	10	3	1	25929	8191	27711	29828	7108	12172	0	391142	322232	0	27335	0	0	726664
210376	IsMasterProtein	35	6	71	4	1	39071	14817	9723	7307	39045	0	227288	342947	169172	0	0	2471916	5799	38004
21043	None	13	5	58	2	1	0	0	0	25044	0	0	21043	0	7290	0	7719	0	10256	449648
21047	None	4	2	9	1	1	0	0	10788	88278	21328	0	35775	2958993	201143	0	0	0	9839	607594
210487	None	24	5	35	4	1	8972	75222	36440	100222	9999	4719	47746	12636675	6264	0	23135	21000	29949	176401
210566	IsMasterProteinCandidate	28	3	5	3	1	0	0	0	0	0	6226	0	0	0	0	0	3883	2905	332788
210571	IsMasterProteinCandidate	14	5	24	1	1	6607	0	4875	18396	40208	0	0	0	743256	0	2913	0	17709	694371
210674	None	55	2	3	2	1	0	0	0	0	0	0	0	0	0	0	0	0	0	82422
210745	None	8	2	25	1	1	5220	38781	3499	0	0	9968	0	0	125416	13696	0	9172	0	0
210964	IsMasterProtein	13	4	16	2	1	0	0	0	0	0	0	0	57817	0	0	133074	16915	0	475337
210988	IsMasterProtein	16	4	16	3	1	4266	0	0	5638	0	2633	0	171452	16295	0	0	238446	6958	42895
211097	None	10	2	17	1	1	0	0	0	38368	0	0	0	0	0	0	0	0	0	400739
211302	None	6	2	12	2	1	0	0	0	6200	3928	0	0	0	0	0	0	0	4462	188340
211313	None	11	3	16	1	1	0	0	0	0	0	0	0	0	0	0	0	0	0	64600
211383	IsMasterProtein	15	2	6	2	1	0	0	0	0	0	0	0	0	56392	0	0	0	0	339030
211446	IsMasterProtein	16	3	28	2	1	54072	201453	156953	673820	314296	16386	11224	5901241	887448	3007	0	10218	9780	3481578
211449	IsMasterProteinCandidate	6	2	2	1	1	0	0	0	0	0	0	0	0	0	0	0	0	0	49338
211473	IsMasterProtein	16	6	24	5	1	5138	6507	19941	56578	2883	18238	581069	434245	398901	95191	846567	8940	0	3301266
211618	None	8	3	89	1	1	0	0	0	0	0	0	0	0	0	0	0	0	0	200230
211625	None	16	3	12	1	1	0	0	0	0	0	0	0	898551	0	0	0	0	0	0
211626	None	35	5	13	1	1	0	0	0	0	7473	0	53031	4526479	0	2919	0	10763	6314	14002
212045	IsMasterProtein	25	7	72	2	1	44388	38128	48805	174777	9467	13542	336287	1373495	877995	19975	42665	31860	38085	5352325
212164	IsMasterProteinCandidate	5	2	5	2	1	0	0	0	7389	0	0	217693	0	0	0	66340	0	0	80027
212187	None	17	2	24	2	1	0	0	0	0	0	14815	0	1431982	600252	0	0	0	0	154936
212241	IsMasterProteinCandidate	32	11	175	1	1	45679	122385	64699	384311	147669	25384	2180776	3217123	1632408	14515	34782	12284	38548	6617107
212288	IsMasterProtein	8	2	4	2	1	0	0	0	0	0	0	30069	476165	36388	3022	0	3185	3775	245243
212328	IsMasterProteinCandidate	38	7	60	6	1	0	0	0	15864	0	9124	0	25725827	135350	1402719	0	1892680	30875	51423
212350	IsMasterProtein	15	6	28	5	1	19775	0	14125	5999	15771	0	0	12281146	1292153	0	8840	5160	169909	0
212519	None	32	6	37	4	1	0	197635	7744	157832	0	9553	112739	0	57860	0	7719	0	22402	2469586
212520	IsMasterProteinCandidate	31	2	22	2	1	0	4034	15288	87055	0	0	17653	0	74319	3197	0	2374	84756	218072
212848	IsMasterProtein	6	2	5	2	1	76834	0	2379	47373	17051	0	36143	789330	36022	8056	0	10219	9437	470854
212893	IsMasterProtein	12	2	8	1	1	0	0	0	66142	0	0	0	2751303	0	0	0	0	0	286182
212913	IsMasterProtein	18	2	5	1	1	60538	0	5388	20447	0	0	8143	0	296087	0	0	0	0	123654
213138	IsMasterProteinCandidate	10	2	7	1	1	0	16470	13850	20362	12919	3328	0	588263	308280	0	0	0	9896	421930
213237	IsMasterProtein	11	3	8	3	1	4057	0	6033	0	4008	0	75686	149516	23442	0	0	6455	3741	407331
213372	None	6	2	6	2	1	0	0	7885	0	10580	0	691474	1378506	825167	0	0	0	0	155018
213420	None	7	5	17	4	1	0	4552	0	7794	0	7601	0	10522704	0	8265	0	4280	0	592018
213774	None	11	3	41	1	1	34146	110439	15675	260275	14308	29554	90966	1217684	317863	6777	18858	13455	26887	2704993
213891	IsMasterProtein	38	10	187	1	1	44823	0	3634	157113	8895	0	114688	610482	386480	0	19668	0	0	4434198
213910	IsMasterProteinCandidate	5	2	5	2	1	0	0	0	0	0	0	40411	0	0	0	0	0	0	52810
213942	IsMasterProtein	9	2	5	2	1	0	0	0	7192	8063	0	87595	125671	0	0	13605	0	9475	361399
214329	None	22	4	22	3	1	0	0	0	0	0	17659	51339	3181217	139505	151174	44092	20538	6258	923673
214346	IsMasterProtein	3	2	26	1	1	0	0	0	0	0	0	0	0	0	7422	0	0	0	895083
21447	IsMasterProtein	14	4	22	3	1	28863	64743	30932	289042	61046	24497	0	14605558	556207	0	4672	0	48032	2283241
214519	IsMasterProteinCandidate	7	2	2	2	1	0	0	0	0	0	0	43752	470360	19843	0	0	0	0	77438
214606	IsMasterProtein	20	2	5	2	1	0	0	0	37644	8358	5065	44519	89433	0	0	0	0	0	155276
214607	IsMasterProtein	13	3	16	3	1	9309	0	0	42902	9492	8579	211869	695616	538409	0	118388	2130	7809	1745565
214637	None	31	5	78	1	1	15648	0	3634	105980	8895	0	0	290518	332722	0	0	0	0	773941
214654	IsMasterProtein	13	6	22	3	1	0	0	0	0	0	61694	0	0	50672	362766	0	97512	0	137567
215	IsMasterProtein	6	2	5	1	1	0	0	3555	0	0	0	0	273922	0	0	0	0	0	0
215127	IsMasterProtein	9	3	8	3	1	8254	0	0	7187	5908	27475	229980	0	31847	47739	15337	33739	6467	431429
215483	IsMasterProtein	12	4	5	4	1	72720	31300	25208	15680	31198	8494	1087461	2510796	669739	0	0	0	9865	612265
215699	IsMasterProteinCandidate	6	2	3	1	1	0	0	9516	0	0	0	91354	0	0	0	0	0	4474	0
216287	IsMasterProtein	15	4	25	1	1	0	0	0	0	0	0	0	0	0	0	0	0	0	0
216324	IsMasterProtein	6	3	6	1	1	0	0	0	0	0	0	0	137771	0	0	0	0	0	0
216376	IsMasterProtein	16	2	9	2	1	0	10225	0	0	13132	3826	0	345987	114114	0	5208	0	0	770327
216779	None	22	11	122	4	1	146953	833910	124467	2180067	126219	438258	1784474	40564650	4941149	47516	52116	165993	107890	600945
21702	None	22	2	16	2	1	5508	7992	0	26233	5464	0	32933	147884	76180	0	2095	2906	6838	905920
217093	IsMasterProtein	16	3	14	2	1	0	0	0	18212	0	0	0	0	0	0	0	0	0	178952
217112	None	37	2	13	1	1	0	0	0	0	0	0	0	105556	0	234681	0	55858	0	0
217946	IsMasterProtein	18	2	5	2	1	0	6686	0	0	4730	0	0	30811	0	0	3333	0	0	325008
218378	IsMasterProtein	16	3	8	3	1	71347	0	0	37205	4953	0	0	1313439	0	0	0	0	0	980352
218412	IsMasterProtein	11	2	86	1	1	0	0	0	0	0	0	0	0	0	0	0	0	0	0
21856	None	12	5	42	1	1	0	5562	5982	0	0	0	0	92576	0	60628	3872	0	32350	849676
218734	IsMasterProtein	10	2	4	2	1	107095	7768	69588	0	14026	0	134292	140004	437298	0	3521	0	4661	175365
218815	None	35	5	59	1	1	0	0	0	0	0	0	0	0	0	0	0	0	0	209674
218920	IsMasterProtein	18	2	10	1	1	14319	0	4550	41820	6086	0	48978	66660	1776319	0	0	0	10532	593574
219258	None	17	2	23	1	1	0	5425	4839	84222	38570	26540	53799	47656508	259618	34665	0	309858	0	86809
2193	None	4	2	13	1	1	0	0	0	0	0	27725	0	99260	0	0	0	44560	0	17607
219481	IsMasterProtein	13	5	122	1	1	0	5689	0	15326	0	18008	0	56923	0	43111	0	0	0	70839
219948	IsMasterProtein	6	2	3	2	1	0	0	0	0	0	0	23408	170781	31481	0	22934	0	0	133934
22	IsMasterProtein	7	2	4	2	1	0	0	0	0	0	0	0	2138096	233358	0	18329	0	0	488821
22006	None	25	7	208	1	1	9742	911406	90449	2399606	75943	426203	556755	59013876	254759	129513	36741	64297	43182	3895724
220142	IsMasterProteinCandidate	19	5	24	1	1	6607	0	4875	18396	40208	0	0	0	743256	0	2913	0	17709	694371
220544	IsMasterProtein	21	2	15	2	1	11106	8561	4145	125585	6322	3285	0	165831	433430	0	18740	4697	0	1335223
220851	IsMasterProtein	20	5	22	3	1	0	18763	8175	4005	0	285363	0	0	0	147486	0	0	0	561792
220862	None	10	2	7	1	1	4966	0	0	2476	0	0	1371337	0	1172245	3497	12088	3804	23259	254898
22101	IsMasterProtein	38	5	158	1	1	0	0	0	50387	0	0	0	0	0	0	0	0	0	2284628
22102	IsMasterProtein	34	2	55	1	1	5857	0	0	0	0	0	0	216589	0	4785	8201	0	0	203732
221121	IsMasterProtein	7	2	4	2	1	6138	0	0	0	8604	0	0	121478	907289	0	56557	0	0	158658
221296	IsMasterProtein	21	2	4	2	1	8138	2342	5037	30049	27061	0	426826	49733	51526216	0	17191	0	27519	307123
221340	IsMasterProteinCandidate	18	3	28	2	1	54072	201453	156953	673820	314296	16386	11224	5901241	887448	3007	0	10218	9780	3481578
221983	None	16	6	29	5	1	26537	7905	11609	90619	0	5198	12056	223562	303772	0	16829	5110	0	1758526
222052	IsMasterProtein	20	6	26	3	1	8732	10491	31528	67104	7792	0	165795	165060	32324	0	8181	11490	0	1353317
222095	IsMasterProteinCandidate	33	2	8	2	1	0	5563	0	22670	12523	0	151201	92602	113046	0	0	7531	4366	138858
222166	IsMasterProtein	26	7	26	1	1	0	0	0	0	0	0	25565	4413674	0	16007	0	32818	0	540761
222167	IsMasterProtein	34	3	15	1	1	0	0	0	0	0	0	0	655483	0	0	0	0	0	0
222892	IsMasterProteinCandidate	5	2	12	1	1	0	0	0	0	0	0	0	0	0	0	0	0	0	0
222899	None	23	8	298	2	1	36411	33533	24430	212485	0	37436	307026	4300020	246825	10984	148332	28056	20463	1232641
22328	IsMasterProteinCandidate	5	2	3	2	1	27446	16734	3221	59907	0	20256	190978	50961	18463	3227	2796	2871	15451	609381
22331	None	9	2	4	1	1	0	0	2330	4856	0	0	0	1655668	23630	0	0	0	0	278141
223372	None	16	4	10	2	1	38355	174059	35322	433676	26961	75147	75765	12342435	20041	26803	0	45723	63174	274780
223422	IsMasterProtein	9	3	6	2	1	0	0	15619	0	4293	0	29043	0	122579	0	0	3704	0	436096
223957	IsMasterProteinCandidate	10	2	7	1	1	0	16470	13850	20362	12919	3328	0	588263	308280	0	0	0	9896	421930
224273	IsMasterProteinCandidate	8	2	4	1	1	0	0	0	0	0	0	35196	0	19665	0	0	0	11334	93176
224396	None	10	2	4	2	1	0	0	0	0	0	0	27236	0	0	0	0	0	0	0
224415	IsMasterProtein	8	2	3	2	1	0	0	0	4212	0	0	0	1959304	0	0	0	0	0	0
224979	IsMasterProtein	8	2	3	2	1	0	0	0	0	5036	0	56775	286382	251489	0	0	0	0	153354
225151	IsMasterProteinCandidate	14	2	6	2	1	14356	8997	0	0	5536	3229	0	221353	264358	2480	0	2004	3856	2458694
225168	None	15	5	45	3	1	57112	131492	21014	495567	42496	23936	1143247	3011969	773570	2581	191682	0	56096	7869158
225219	IsMasterProtein	17	4	14	3	1	0	0	0	10259	0	0	0	117849	0	0	0	0	0	368476
225250	IsMasterProtein	22	5	37	1	1	0	0	17933	0	0	0	48710	81396	158803	0	35581	0	0	83033
22533	IsMasterProtein	8	3	5	2	1	0	0	6385	0	0	0	0	58956	0	0	5160	0	0	274534
225466	None	9	2	9	1	1	6607	0	4875	18396	40208	0	0	0	743256	0	2913	0	17709	694371
225704	IsMasterProteinCandidate	11	3	14	1	1	41108	2122	0	0	6993	0	74284	286686	310915	0	3639	0	5390	37900
225725	None	7	2	13	2	1	19569	0	0	19127	0	0	60542	0	429450	0	12838	4305	0	632113
225790	None	12	3	17	1	1	64185	0	8037	133766	14393	9523	12621	3540179	2404544	0	29318	0	26342	143012
22580	None	30	5	29	2	1	4189	0	6724	91981	29933	0	0	168476	0	5294	0	0	3371	1834377
226031	None	29	2	25	2	1	1493	3336	0	4105	0	7997	0	3164153	117403	9710	0	9941	0	0
226033	IsMasterProtein	18	2	5	1	1	4820	0	0	4009	0	0	0	4427948	869800	0	32014	0	0	74915
226143	IsMasterProtein	34	4	60	1	1	0	0	0	35286	0	0	0	0	0	0	0	0	0	646080
226559	None	11	2	15	1	1	0	0	0	23169	0	0	42000	0	0	0	9299	0	12844	488955
226832	IsMasterProtein	15	3	24	1	1	0	0	0	0	0	0	0	0	0	0	0	0	0	0
227	IsMasterProtein	10	5	14	5	1	0	133615	16669	81912	17513	18555	197431	2315136	235040	0	56568	2644	41993	73100
227052	None	11	4	56	1	1	100088	603464	28601	1290429	77642	270385	1261765	27993644	3567837	44881	46785	123074	92560	65241
227402	IsMasterProteinCandidate	5	2	12	1	1	0	0	0	0	0	0	0	0	0	0	0	0	0	0
227468	None	5	2	7	2	1	47846	2273	19060	4966	61180	7246	0	3747669	0	0	0	14342	0	13075
22747	IsMasterProtein	11	2	4	2	1	0	0	0	0	0	0	0	0	0	0	0	0	0	0
227743	None	7	2	5	1	1	0	0	0	0	0	0	0	0	0	0	0	0	0	0
227881	IsMasterProtein	15	3	9	3	1	0	0	0	0	0	0	0	0	0	0	0	0	0	192591
227948	IsMasterProteinCandidate	11	2	7	1	1	0	0	0	0	0	0	0	293100	0	0	0	0	0	0
227985	IsMasterProteinCandidate	16	2	5	2	1	0	0	0	0	0	0	0	0	0	0	0	0	0	268887
228097	None	13	3	29	2	1	0	74806	0	114252	0	0	58259	0	0	0	9299	4963	12844	2565805
228430	IsMasterProtein	29	7	58	1	1	0	0	0	0	0	0	0	151837	0	0	0	0	0	263217
228533	IsMasterProteinCandidate	23	6	31	1	1	0	0	0	0	0	0	0	0	0	0	0	0	0	0
228543	IsMasterProtein	11	2	13	1	1	0	0	0	0	0	0	0	4384736	1507000	0	0	0	6291	0
228613	IsMasterProteinCandidate	8	2	8	2	1	0	7177	0	54025	19287	0	15170	405004	769204	0	3192	3237	3989	648187
228800	None	28	5	48	4	1	0	0	0	15864	0	0	0	24221318	135350	67775	0	87535	30875	51423
228998	IsMasterProteinCandidate	29	3	28	2	1	54072	201453	156953	673820	314296	16386	11224	5901241	887448	3007	0	10218	9780	3481578
22906	None	4	2	7	1	1	3554	0	0	79463	3687	0	323420	0	0	0	0	0	0	124683
229369	None	12	2	14	1	1	12920	0	3644	0	0	7139	0	0	0	0	6436	0	15473	0
22940	IsMasterProtein	15	9	37	3	1	16657	0	13624	182159	24060	0	275477	1432055	787324	0	114841	5216	16864	1920822
229480	IsMasterProtein	10	3	20	2	1	30291	0	9547	0	9783	0	983883	0	1201701	0	0	5891	0	1128024
230159	None	5	2	19	1	1	0	0	4823	0	0	0	48119	17815	177144	0	26957	0	0	96246
230210	None	7	2	12	1	1	0	0	0	0	0	0	0	0	0	0	0	0	0	140850
230475	None	12	2	3	2	1	0	2771	10445	0	0	3109	0	669547	63252	0	3401	8103	0	0
230664	IsMasterProtein	12	3	3	3	1	0	0	0	4998	5836	4778	0	669335	286168	0	0	0	4250	0
230692	IsMasterProtein	12	2	3	2	1	0	0	0	10509	0	0	76691	0	44131	0	0	0	0	141505
230925	IsMasterProteinCandidate	6	2	5	2	1	0	2705	0	0	0	3344	260300	0	51101	0	0	0	0	336813
231123	None	7	2	7	1	1	0	23695	8345	10565	17790	0	46160	323200	193306	0	0	0	10366	453226
231347	IsMasterProtein	8	2	2	2	1	0	0	0	0	8102	8836	7162	0	0	8334	0	9465	3728	0
231433	None	10	3	24	2	1	13816	0	24958	10634	87361	0	28272	33383	0	16768	0	0	5837	0
231672	IsMasterProteinCandidate	9	2	4	1	1	12125	0	0	0	6866	3553	9079	0	26815	4102	0	5376	4579	677723
231707	None	12	2	17	1	1	30291	0	9547	0	9783	0	388171	0	0	0	0	5891	0	1033464
231737	None	7	2	5	1	1	0	0	0	33096	4851	1802	43904	384053	109071	0	15134	0	8525	255197
231783	IsMasterProtein	34	5	33	2	1	0	4048	3853	0	0	0	383221	48969	0	0	0	0	0	1226658
23180	None	9	2	19	1	1	16662	13095	11843	21909	0	4985	118107	120457	11940	0	0	0	44066	718354
232020	IsMasterProtein	3	2	2	2	1	0	0	0	0	0	0	0	535351	0	0	0	3239	0	0
232022	IsMasterProtein	16	2	5	2	1	245188	0	253230	125507	104085	0	0	7986352	700926	0	2709	39833	23396	52627
232027	IsMasterProtein	11	3	12	3	1	134324	33891	149923	100893	130898	39836	186016	3320489	1171162	5687	417410	0	27215	153300
232050	IsMasterProtein	9	2	2	2	1	0	0	0	0	0	0	0	145641	0	0	0	0	0	0
232055	IsMasterProtein	9	2	12	2	1	0	10222	0	125207	0	4274	0	3578729	2766	3846	0	0	0	10395
232071	IsMasterProtein	8	5	33	5	1	3358	4494	4848	0	15798	12533	739558	1265389	4895129	0	0	3949	17909	7916
232077	IsMasterProtein	6	3	13	1	1	0	0	0	0	0	0	0	399707	0	0	0	0	0	101141
232124	IsMasterProtein	12	4	6	4	1	18783	0	0	2648	24883	0	17809	1038565	15746	0	0	0	3378	43954
232129	IsMasterProtein	6	5	9	5	1	99388	39660	24607	48469	18253	10056	72551	1618163	286265	0	8425	0	34362	1141148
232130	IsMasterProtein	19	4	7	4	1	0	127121	3280	2878	0	23690	0	2632095	28049	0	0	0	0	61985
232163	IsMasterProtein	50	14	940	14	1	482994	1700623	207469	4731347	174957	413478	1568627	136322639	1932834	2003880	2489939	1335480	54393	644071
232169	IsMasterProtein	58	6	64	5	1	53930	805567	4819	3131852	66171	198762	246528	33246573	602927	222457	26804	44035	38053	207034
232172	IsMasterProteinCandidate	11	2	5	2	1	0	0	0	34968	0	0	45126	935028	0	0	0	0	0	15858
232176	IsMasterProtein	6	4	17	4	1	25742	110548	31608	306386	12607	40438	626827	5459474	274439	5420	99761	5982	7323	68521
232177	IsMasterProtein	13	2	2	2	1	0	0	0	28022	0	0	0	0	0	0	0	0	0	0
232178	IsMasterProtein	35	3	22	3	1	0	4217	4053	0	0	6255	45125	4735488	42209	8459	12098	2656	0	43374
232190	IsMasterProtein	13	2	10	2	1	0	0	6564	58371	0	4864	239676	1817171	217623	4714	47522	3113	16049	180856
232194	IsMasterProtein	19	2	7	2	1	13670	31908	0	2454	0	13710	7820	5413483	76608	0	31726	0	0	0
232198	IsMasterProtein	20	14	158	9	1	209200	568745	112021	928674	118057	76124	584425	7715666	905309	233723	453004	7604	27591	261614
232199	IsMasterProtein	21	15	80	10	1	15917	581649	29226	811680	39104	242550	245909	14158196	751941	25619	31970	104112	41404	915882
232201	IsMasterProtein	10	4	14	4	1	0	38765	16631	63333	184384	12902	434871	1405298	2789716	8276	0	9816	0	37848
232212	IsMasterProtein	10	4	12	4	1	0	35401	0	52104	7314	0	96911	1760338	68272	0	30080	0	3354	0
232217	IsMasterProtein	37	26	1404	23	1	1751751	14389778	1437349	30883439	1626752	5216264	23008014	168040482	27365415	1454361	538310	473267	213307	1875844
232227	IsMasterProtein	13	3	3	2	1	0	0	0	0	0	0	0	818850	0	0	0	0	0	0
232236	IsMasterProtein	8	6	16	6	1	169296	40461	3601	332525	5390	12654	179795	2384269	324991	0	8193	7347	44770	286284
232241	IsMasterProtein	13	4	15	4	1	57639	295848	62404	531224	36959	16270	85929	2502160	15960426	0	9249	5385	7140	2550349
232264	IsMasterProtein	22	6	31	5	1	38646	27539	15630	14076	33522	4612	475739	3259103	130886	7778	444299	315495	16332	150076
232271	IsMasterProtein	14	3	14	3	1	439173	2466	4684	25742	10008	0	0	299318	87779	0	0	0	8987	76841
232274	IsMasterProtein	19	3	96	3	1	265580	750425	386111	1326063	127758	340752	280951	12501537	476888	62120	43874	20614	15839	340378
232275	IsMasterProtein	32	4	174	4	1	352893	677630	578502	871282	195511	87471	331866	14829672	377713	189579	47800	12491	55135	80153
232277	IsMasterProtein	17	9	18	9	1	62121	14967	15458	31518	9385	5939	35324	7016287	791491	0	5100	0	11753	72643
232284	IsMasterProtein	21	3	15	3	1	21855	190632	46595	54711	23172	42064	57677	999480	4796868	3364	22850	0	99600	41920
232286	IsMasterProtein	4	2	2	2	1	0	0	0	0	0	0	0	515710	462187	0	0	0	0	0
232289	IsMasterProtein	4	3	3	3	1	5858	0	0	0	10301	6727	188096	766841	1043596	0	0	5415	5188	0
232291	IsMasterProtein	4	2	3	2	1	0	0	0	0	0	0	0	24479	0	0	0	0	0	0
232292	IsMasterProtein	51	8	41	6	1	21468	248041	73701	520172	9924	56037	89766	20406212	7065053	9345	83178	9952	9070	184163
232294	IsMasterProtein	20	6	92	6	1	65809	739447	10933	2377035	11646	166010	547916	53889329	481081	861796	72617	12459	19503	447488
232296	IsMasterProtein	9	2	7	2	1	0	111998	0	185269	0	0	0	1523283	556182	3191	0	18845	0	34108
232317	IsMasterProtein	9	4	14	4	1	29099	0	23852	0	0	2684	154143	5396416	163866	2728	7379	2469	39068	0
232333	IsMasterProtein	4	3	8	3	1	9623	0	0	99482	0	0	79609	2468049	263165	0	0	0	6850	0
232416	None	7	2	11	2	1	41301	117596	43340	308985	21864	27462	99696	2949146	169655	0	59401	0	69267	35463
232602	None	7	2	14	1	1	44813	0	0	111930	3811	0	0	5408350	25054	0	0	0	0	182268
23275	IsMasterProtein	13	2	2	2	1	0	0	0	0	0	0	0	1201071	0	0	0	0	0	0
232946	IsMasterProtein	25	13	55	13	1	32108	18893	72214	5728	0	29117	21767	16140865	794568	437819	214952	44430	12094	29208
232947	IsMasterProtein	21	6	29	6	1	17131	27521	0	13135	69653	47281	156027	10417679	133560	0	77947	3828	9765	20074
232948	IsMasterProtein	41	16	274	10	1	207896	35706	43151	25637	21243	19266	1514695	87802400	19362761	1607286	393227	1891720	16089	551330
232950	IsMasterProtein	13	4	9	3	1	0	0	0	0	0	0	0	332043	0	49644	0	0	0	0
232951	IsMasterProtein	6	3	85	2	1	11580	0	0	0	0	0	0	485239	0	0	0	15311	0	73926
232965	IsMasterProtein	26	5	36	5	1	95971	64441	8576	14993	31720	13860	272788	15197857	817849	4296	10984	21030	8587	1413153
232968	IsMasterProtein	14	7	16	7	1	4503	5652	6510	6760	5769	0	224798	4102246	4386572	2109	0	0	12082	291178
232970	IsMasterProtein	9	3	6	3	1	0	0	0	0	0	0	0	807056	160406	0	0	0	0	0
232980	IsMasterProtein	8	4	8	3	1	0	0	0	11577	0	0	0	1523324	0	0	2133	0	0	0
232981	IsMasterProtein	11	3	5	3	1	6961	0	0	0	0	0	0	919378	0	0	2800	0	0	22627
233181	IsMasterProtein	20	14	164	5	1	104687	273101	57628	1129680	122884	89656	3030193	6039729	65198	9908	34443	13863	73244	465540
233183	IsMasterProtein	9	5	7	5	1	6933	0	6054	0	14979	8713	305876	2982633	359729	0	0	0	14207	0
233186	IsMasterProtein	11	4	14	4	1	0	44862	19140	219672	34774	9424	200433	4874775	1749904	3686	123906	10961	33249	213453
233200	IsMasterProtein	27	8	28	7	1	2688	191269	13649	302134	18594	75009	436531	5944103	726028	4213	64744	0	9513	1059584
233212	IsMasterProtein	19	2	4	2	1	0	0	4198	0	3950	0	0	1358466	48173	0	0	0	8314	18627
233213	IsMasterProtein	18	2	6	1	1	0	0	0	0	0	0	18236	5075264	0	0	0	0	0	0
233216	IsMasterProtein	20	2	2	2	1	0	0	0	0	0	39777	0	215133	0	112264	0	235175	0	48806
233219	IsMasterProtein	22	3	3	3	1	0	0	0	0	0	0	0	885730	0	0	0	0	0	0
233220	IsMasterProtein	22	3	7	3	1	0	0	0	29620	0	28726	205141	2445713	1397332	38850	8424	34657	0	137194
233235	IsMasterProtein	9	3	3	3	1	0	0	0	0	0	0	0	776948	0	0	0	0	0	0
233238	IsMasterProtein	4	3	6	3	1	47937	5025	8615	122807	0	0	17990	164090	183898	0	138141	0	0	0
233243	IsMasterProtein	5	2	3	2	1	0	0	0	0	0	0	0	1358749	0	0	0	0	0	0
233244	IsMasterProtein	57	13	48	11	1	49247	21975	29786	385959	1341	26436	1116393	20956583	621572	0	334251	766483	21112	807478
233254	IsMasterProtein	15	3	3	3	1	0	0	0	0	11659	0	0	387551	0	3421	0	0	9590	59093
233255	IsMasterProtein	14	2	2	2	1	0	0	0	0	0	0	0	620195	0	0	0	0	0	56835
233258	IsMasterProtein	7	2	4	1	1	0	0	0	89933	3553	0	4292	0	0	0	0	0	0	0
233259	IsMasterProtein	16	6	23	4	1	0	0	6750	109757	14536	0	104117	1507682	61138	0	0	0	45896	39291
233262	IsMasterProtein	8	2	11	2	1	114706	52801	13647	202628	25113	4006	0	768854	143691	0	0	6587	99368	105759
233277	IsMasterProtein	16	3	39	3	1	18498	239892	0	1067387	20758	124630	9543	2287985	197151	6624	3924	0	28813	196048
233286	IsMasterProtein	8	2	3	2	1	4398	0	2940	0	0	0	0	1363214	0	0	0	0	0	89806
233288	IsMasterProtein	7	2	2	2	1	0	0	0	0	0	0	0	626490	0	0	0	2788	0	0
233289	IsMasterProtein	11	3	7	3	1	0	20992	0	164013	0	0	0	1494526	0	0	0	0	0	36009
233292	IsMasterProtein	11	7	16	5	1	29970	0	10815	19028	19612	6542	127034	2356818	193735	22130	16291	0	10842	22487
233305	IsMasterProtein	10	2	7	2	1	6295	23976	0	19481	7763	3672	22976	3939326	20861	0	0	0	4793	36849
233306	IsMasterProtein	22	16	56	15	1	12782	7841	10688	99702	19363	7601	682166	26156914	834828	8265	42749	14716	15936	946722
233548	IsMasterProtein	11	2	4	2	1	58025	3012	0	0	0	0	471117	820639	792987	0	1069353	0	43041	0
233551	IsMasterProtein	20	9	98	9	1	110774	510507	11730	1421181	42473	151929	878076	15187076	1539338	370442	115888	13244	61457	91146
233552	IsMasterProtein	7	2	8	2	1	0	0	0	0	0	0	0	0	0	0	0	0	0	0
233585	IsMasterProtein	4	2	6	2	1	9459	2012	0	0	0	0	62514	440573	35703721	0	151731	0	6424	12376
233593	IsMasterProtein	24	3	9	3	1	3134	57222	3538	11275	4852	0	185832	858832	0	33970	0	40977	0	0
233605	IsMasterProtein	23	5	39	5	1	311691	5154	117143	87856	37108	0	45840	7165001	1391906	2867	0	3751	60133	0
233753	None	13	7	47	1	1	0	0	0	0	0	0	0	0	0	0	0	0	0	0
233824	None	13	4	46	3	1	55058	24774	31878	4749	81141	0	36179	11271116	440081	16583	64908	19068	32711	89168
23387	None	8	2	10	1	1	40729	53684	0	138297	41125	3185	14094	1826031	72533	104948	157880	108121	0	615767
233883	IsMasterProtein	10	2	3	1	1	11186	0	0	64980	5359	0	0	55605	56516	0	83335	0	4674	133077
233928	IsMasterProtein	8	2	10	2	1	43106	0	0	122384	19793	0	26712	329978	0	0	4810	0	21885	407625
233943	IsMasterProtein	14	6	226	1	1	4951	0	2099	108780	0	26267	0	717184	0	0	0	6214	0	151571
233947	IsMasterProtein	17	2	5	2	1	0	0	0	0	0	0	0	226688	270694	0	0	0	0	699495
233981	None	4	2	25	1	1	0	96685	5131	770768	3917	48166	0	5191562	115806	9149	0	22527	13980	24284
234	IsMasterProtein	11	5	29	3	1	105973	196519	26054	627208	18266	63427	281631	2244914	500769	3456	4618	3464	17169	365699
234005	IsMasterProtein	33	6	80	1	1	0	0	0	0	0	0	0	0	0	0	0	0	0	0
234277	None	2	4	52	2	1	6170	27239	4382	77380	14870	10660	20431	415574	493349	0	0	2234	2990	1077900
234398	IsMasterProteinCandidate	3	2	2	1	1	0	0	0	0	0	0	0	0	0	0	0	0	0	57295
234443	IsMasterProtein	4	2	11	2	1	0	16907	4227	13089	4208	0	183898	127099	291980	2959	16233	0	18568	1297336
234576	IsMasterProtein	8	2	12	1	1	0	0	0	0	0	0	0	0	0	0	0	0	0	0
23483	IsMasterProteinCandidate	8	2	12	2	1	21345	65704	4039	104179	0	22059	8987	1029465	0	0	0	0	0	889350
234882	IsMasterProtein	10	2	2	2	1	10957	3393	0	0	0	0	225969	528218	99109	0	0	0	0	37017
234922	IsMasterProtein	35	3	8	3	1	0	1462	0	36357	0	0	7591	3256026	1479965	0	0	6708	0	208405
235010	None	7	3	13	3	1	0	3028	33331	186310	90864	0	705964	1303535	8064	84603	0	5482	23021	90960
235569	IsMasterProtein	9	4	25	3	1	251139	333689	14918	613510	17027	129410	422137	1259350	631218	15802	0	2985	110165	1464841
235577	IsMasterProtein	21	2	6	2	1	0	0	0	8047	0	4904	0	0	0	0	0	0	17428	1777483
235583	IsMasterProtein	6	2	74	1	1	5881	0	5344	0	0	0	84666	0	517673	0	75294	0	0	94120
235752	None	13	7	79	1	1	0	0	0	0	2202	0	0	248927	528236	0	0	0	0	18543
235903	None	11	3	9	1	1	0	0	0	19050	75135	33805	75180	4004405	335724	0	32793	3494	0	169479
235918	None	7	3	8	1	1	0	0	0	0	0	0	0	0	60703	0	0	0	0	112349
236079	IsMasterProtein	2	2	3	2	1	0	0	0	35016	0	0	0	0	0	0	0	0	0	175235
236175	IsMasterProtein	15	5	86	1	1	0	0	0	0	0	0	0	0	0	0	0	0	0	0
236182	IsMasterProtein	17	2	2	2	1	6646	9182	0	0	8484	0	232232	590219	9005	0	49866	0	0	0
236270	None	6	3	20	1	1	0	0	0	0	0	0	0	2026752	0	0	0	0	0	0
236542	None	25	2	47	1	1	2291	0	2012	282074	2076	64287	1607	2644813	60468	1065946	0	555781	2339	13236
236639	None	4	2	6	1	1	0	0	0	0	0	0	0	92098	0	0	0	0	0	0
236758	IsMasterProtein	3	2	3	2	1	6581	0	0	0	0	0	45805	2123829	0	0	0	0	24854	0
236851	IsMasterProtein	23	7	22	1	1	18543	2269	4061	0	4948	11606	50101	6960205	66457	0	3399	3039	12962	134876
236862	IsMasterProtein	15	4	16	3	1	10012	34824	0	268753	13561	22898	0	1199141	335130	0	10366	0	29999	418395
237	IsMasterProtein	44	4	17	4	1	11679	39166	10790	164858	9556	3646	61516	4694032	179862	10416	37490	0	9397	225524
237038	IsMasterProteinCandidate	14	4	4	3	1	0	0	0	0	0	0	13431	1908353	0	0	0	0	0	0
237075	None	17	3	12	1	1	0	0	0	0	0	0	0	898551	0	0	0	0	0	0
237162	IsMasterProtein	3	2	17	1	1	0	30571	12745	6783	6893	0	14344	160319	16625	0	0	0	0	0
237174	IsMasterProtein	18	4	24	1	1	0	0	1305	0	2717	0	0	265841	0	0	0	0	0	31605
237176	None	15	4	26	1	1	0	4402	0	5876	3787	4538	0	1745241	0	0	0	0	0	0
237177	None	2	2	7	1	1	0	0	0	104832	0	0	0	1804772	0	0	0	0	0	10292
237191	IsMasterProtein	13	2	2	2	1	0	0	0	0	0	0	0	0	0	0	0	0	0	142327
237286	None	9	2	12	1	1	0	5014	9690	74881	10211	4241	221760	1123145	938425	10103	0	10185	10749	577962
237374	IsMasterProtein	56	17	392	5	1	2291	77528	41236	306236	2076	114574	385956	13510328	199793	1106971	8127	785793	94879	145102
237375	IsMasterProtein	55	13	87	10	1	25203	18892	20510	167273	15077	92982	128662	40480132	527176	4534	151723	65239	56990	205993
237376	IsMasterProtein	45	22	317	8	1	342156	328225	62458	1260280	122071	137147	1447572	95478680	3773696	268985	88367	539626	75932	2921505
237377	IsMasterProtein	15	2	5	2	1	0	0	0	0	13227	3822	876129	222196	698302	0	16171	0	4315	0
237378	IsMasterProtein	14	2	5	1	1	34798	14847	15036	0	27949	6105	142212	4068236	980999	12083	0	10018	13718	205215
237382	IsMasterProtein	10	2	2	2	1	0	0	0	0	0	0	0	700442	0	4178	0	0	0	0
237397	IsMasterProtein	7	4	13	3	1	0	0	16188	88278	23356	0	35775	4478649	201143	11738	0	0	9839	626001
237398	IsMasterProtein	9	2	3	2	1	0	0	0	0	0	0	0	427478	0	0	0	0	0	8723
237399	IsMasterProtein	10	5	11	5	1	9183	4389	13816	17329	18698	0	1819884	4215765	1996350	0	817425	0	0	63802
237404	IsMasterProtein	7	4	10	4	1	7277	0	0	12948	5808	0	32166	2200475	130757	0	0	5255	0	20334
237406	IsMasterProtein	15	6	15	6	1	85096	0	21379	7599	14927	3062	410113	11840802	116728	0	75064	6419	71166	494695
237410	None	8	3	9	3	1	0	0	0	0	0	0	7779	184360	0	0	0	0	0	0
237423	None	5	4	42	1	1	15917	295325	9900	585414	11343	163003	125685	3920052	382020	14717	0	0	39910	550839
237429	IsMasterProteinCandidate	19	2	7	2	1	13670	31908	0	2454	0	13710	7820	5413483	76608	0	31726	0	0	0
23751	IsMasterProtein	10	3	7	3	1	0	0	0	0	0	0	18438	0	0	0	0	0	2210	147155
237542	None	4	2	2	1	1	0	0	0	12912	0	0	0	272611	0	0	36555	0	0	119804
23783	IsMasterProtein	20	7	31	1	1	0	0	52370	4819	0	0	79416	484676	141295	0	0	0	20691	77661
237831	None	6	4	33	2	1	300325	99099	24959	174803	38688	61071	15158	90259	17781	0	183531	2852	10398	1484370
237932	IsMasterProtein	7	2	3	2	1	37391	0	19427	0	16486	0	22801	1214466	363795	0	37308	0	37175	0
237994	None	3	2	7	1	1	3554	0	0	79463	3687	0	323420	0	0	0	0	0	0	124683
238156	None	6	3	13	1	1	27773	0	0	0	0	0	0	209545	0	0	0	0	0	11558
238166	None	13	3	13	2	1	0	0	3389	0	0	0	0	4676394	49166	0	0	0	0	0
238269	IsMasterProtein	3	2	4	2	1	5632	0	0	0	8609	0	0	278144	404305	16426	0	0	0	209635
238277	IsMasterProtein	22	3	7	3	1	0	0	0	0	7158	0	0	772600	45601	0	10364	0	0	524809
238292	IsMasterProtein	22	4	26	1	1	0	0	0	0	0	0	0	0	0	0	0	0	6225	178733
238361	None	3	2	2	1	1	6134	1727	1878	0	0	0	55668	34824	17310	0	0	0	0	125749
23849	IsMasterProtein	15	2	4	2	1	102517	7055	0	4283	0	0	22914	1552865	0	0	5614	0	9299	0
23850	IsMasterProtein	23	5	37	5	1	115142	13259	68751	130133	71148	0	161971	42211651	1997695	6757	44757	9347	20896	141716
238571	IsMasterProtein	58	4	34	2	1	195343	220842	97479	194786	247839	64491	288933	866355	480570	23142	0	11670	5313	4289704
238574	IsMasterProtein	9	5	16	3	1	0	0	0	19662	0	0	0	0	0	0	0	0	52310	366815
2386	None	3	4	13	4	1	15498	27239	4382	77380	14870	10660	90395	1387017	538205	0	13273	2234	7809	1295704
238654	IsMasterProteinCandidate	3	2	2	1	1	0	0	0	0	0	0	0	0	0	0	0	0	0	57295
238668	IsMasterProtein	16	4	32	1	1	0	0	0	0	0	0	41221	71837	0	0	0	0	0	829279
238680	IsMasterProtein	8	6	32	1	1	0	0	0	0	0	0	0	0	0	0	0	0	0	0
238825	IsMasterProteinCandidate	6	2	2	2	1	0	0	0	0	0	0	0	25846	363518	0	0	4980	5858	136138
238848	IsMasterProtein	25	11	238	3	1	38828	18075	40113	74742	16206	13512	241384	2322040	889758	0	145552	0	37003	846759
238868	IsMasterProtein	16	5	24	1	1	0	0	0	0	0	0	0	0	0	0	0	0	0	110209
238884	None	20	3	8	2	1	0	0	0	0	0	0	28087	138584	0	0	0	0	0	0
239142	IsMasterProtein	9	3	8	3	1	0	0	10190	0	0	2225	0	1814066	1284864	3738	5856	0	5090	0
239386	IsMasterProtein	10	2	5	2	1	0	0	0	0	0	0	0	1245911	0	0	0	0	0	68010
239427	IsMasterProtein	10	6	24	5	1	71001	0	3502	0	23300	3249	572944	781765	186768	0	26468	38168	3416	155399
239672	None	5	3	42	1	1	0	11331	5097	64588	16053	0	62472	1773034	426168	2324	26723	3256	13911	817075
239809	None	26	3	38	3	1	0	151582	7102	211026	0	66403	20021	13445937	67573	534333	47478	141140	4319	0
239941	IsMasterProtein	20	5	50	3	1	0	0	0	0	0	0	0	0	0	15956	0	0	0	782025
24	IsMasterProtein	2	2	4	2	1	5730	0	3641	0	6924	0	312014	716489	234137	0	25132	0	0	0
240246	IsMasterProtein	15	2	4	2	1	0	0	0	40827	8909	0	266726	370831	7227951	0	10336	0	0	609732
240249	IsMasterProtein	22	2	7	2	1	0	56473	0	58875	0	18230	0	0	0	37714	0	0	0	667454
240250	IsMasterProtein	11	13	36	4	1	15522	51336	7755	322873	43508	0	109640	2499488	983485	31336	747414	4872	10744	3020060
240251	IsMasterProtein	6	8	98	3	1	300325	99099	24959	201704	38688	61071	15158	90259	17781	0	183531	2852	10398	1695654
240337	None	17	4	25	4	1	56681	16183	37414	26946	0	4373	0	1272406	38534	375532	0	0	0	37637
24051	IsMasterProtein	11	7	13	7	1	50666	18226	51040	29361	17377	0	488165	4598845	227153	0	22524	6357	3977	156993
240645	IsMasterProtein	62	14	405	5	1	694979	5809538	491362	16407503	530518	1378500	681070	28479967	2758444	30571	305552	165864	592379	36326777
24065	IsMasterProtein	6	3	5	3	1	30272	2562	7146	7347	4235	0	0	579354	1616986	0	174543	0	3935	93668
240653	IsMasterProtein	10	3	8	3	1	0	11785	5312	58095	13194	29163	117334	13962	0	7280	0	5087	7483	199233
240780	None	9	2	8	1	1	0	0	0	0	0	0	0	785999	0	0	0	0	0	0
240867	IsMasterProtein	3	2	7	1	1	0	0	0	19893	0	0	0	46589	91831	0	0	0	0	103031
240936	IsMasterProteinCandidate	7	2	4	1	1	0	0	0	0	0	0	0	210529	0	0	6837	0	0	71484
241090	IsMasterProteinCandidate	6	2	4	1	1	0	0	0	0	0	0	0	0	0	0	0	0	0	0
241095	IsMasterProtein	6	3	16	3	1	0	0	5935	0	0	0	10936	5125584	372515	3952	0	3065	5093	26555
241098	IsMasterProtein	3	2	85	1	1	0	3927	10115	0	6267	0	110961	920703	9754333	0	0	0	3762	0
241099	IsMasterProtein	11	2	10	2	1	12349	0	4749	0	0	0	0	2063461	83452	0	3303	0	0	88283
241100	IsMasterProtein	9	3	6	3	1	0	0	0	0	4148	0	0	2201905	0	0	0	2663	6579	520002
241105	IsMasterProtein	13	4	119	4	1	13370	24337	17014	0	0	0	126813	21749003	3168310	130010	367983	341269	28418	193414
241106	IsMasterProtein	20	12	49	10	1	23235	5024	16766	46275	7688	3697	280310	8650549	189291	0	136167	0	4999	290982
241107	IsMasterProtein	13	3	7	3	1	6055	0	0	5603	0	0	150370	58226	0	0	0	0	0	0
24113	IsMasterProteinCandidate	4	2	8	1	1	6018	0	4875	0	2042	2385	348092	344228	57019	0	21427	0	0	307579
241203	IsMasterProtein	12	3	8	2	1	99407	3326	74657	66571	18034	12401	108382	0	35396	8001	8091	9520	20596	317276
241204	None	6	2	10	1	1	12448	6528	96071	175091	52943	4960	245479	231278	337355	4822	0	6622	99724	1178849
241223	IsMasterProtein	2	2	7	2	1	0	0	16081	9141	18395	2996	0	1067365	1032259	0	0	0	33764	85172
241521	None	4	6	94	1	1	300325	99099	24959	174803	38688	61071	15158	90259	17781	0	183531	2852	10398	1311743
241768	None	5	3	13	2	1	35512	10363	24556	232581	8263	16247	0	181481	14555998	0	0	2868	14205	2165984
241790	IsMasterProtein	15	6	21	6	1	24172	4664	9014	42506	13209	17518	585293	658249	375652	10984	1459062	0	9735	1508245
241791	IsMasterProtein	18	10	46	9	1	57001	0	26769	72339	46354	0	320974	6726884	162683	0	161224	4909	45880	3144455
241842	None	17	6	33	3	1	4448	0	41754	2151	5943	0	282427	863107	565389	0	184482	0	5945	1115774
241883	IsMasterProtein	12	3	5	3	1	0	0	0	20555	0	2157	0	1127447	589857	0	0	0	0	0
241958	IsMasterProtein	5	3	12	3	1	0	5796	6208	19798	0	5334	161255	130275	0	3640	48734	0	0	755409
241997	IsMasterProtein	20	5	41	4	1	6989	0	0	5100	0	473276	0	69080	0	0	0	0	0	876815
24202	None	2	2	5	2	1	0	4221	8027	12181	4385	0	0	1828273	150426	0	2298	0	4279	283575
242047	IsMasterProteinCandidate	3	2	2	1	1	0	0	0	0	0	0	0	0	0	0	0	0	0	57295
242177	IsMasterProtein	10	2	6	2	1	0	0	0	0	0	0	0	46828	0	0	0	0	0	246442
242246	IsMasterProteinCandidate	6	3	3	3	1	8033	0	0	0	0	0	0	888197	0	0	0	0	4379	0
242353	None	4	2	2	2	1	0	0	3364	29810	0	0	25061	105954	45714	0	7235	0	5340	103432
242814	None	4	2	17	1	1	0	0	0	0	0	0	0	1973654	9388	0	0	0	0	17995
243	IsMasterProtein	18	5	11	5	1	0	18120	6773	37812	20491	3678	79118	8038025	0	0	0	0	9592	183087
243077	IsMasterProtein	6	3	3	2	1	0	0	7451	0	25563	15920	21836	0	0	0	0	3571	5641	215415
243117	None	5	2	10	2	1	0	14946	0	0	0	0	47504	0	32833	0	24927	0	7580	669867
243176	IsMasterProtein	16	2	13	2	1	5802	72221	4248	113726	19181	10490	58443	173175	20344	0	10624	57696	9228	368825
243305	IsMasterProtein	28	2	7	1	1	0	0	0	0	0	0	0	0	0	0	0	0	0	0
243331	None	8	2	4	1	1	0	0	0	0	0	0	0	132512	0	0	0	0	0	0
243467	IsMasterProtein	8	6	15	6	1	229201	4226913	79864	91423	24673	12067	58657	558749	483984	9111	33291	20944	78469	887221
243620	None	9	3	16	1	1	0	0	0	15308	0	0	48278	36471	34204	0	0	0	0	124140
243680	None	10	3	9	3	1	57639	295848	62404	531224	36959	16270	85929	1669782	15960426	0	9249	5385	7140	2550349
243685	None	4	3	11	3	1	169296	40461	3601	258723	5390	8973	179795	892177	149529	0	0	0	44770	105671
243711	IsMasterProtein	22	5	26	3	1	45994	0	22606	173800	0	0	594476	53743	394304	0	44249	0	21596	3013043
243763	None	4	3	8	3	1	8728	0	0	0	0	4485	0	1487947	29630	0	0	0	0	0
243950	IsMasterProteinCandidate	9	2	29	1	1	0	79909	3632	51160	10454	19607	17267	9080810	1884825	12823	19743	14449	0	632768
24403	IsMasterProteinCandidate	18	3	28	2	1	54072	201453	156953	673820	314296	16386	11224	5901241	887448	3007	0	10218	9780	3481578
244100	IsMasterProteinCandidate	5	2	2	2	1	0	0	0	0	0	0	0	25846	363518	0	0	4980	5858	136138
244268	None	5	2	5	2	1	11340	0	0	0	6312	0	691474	1378506	0	0	0	0	4936	77704
244365	None	18	9	71	1	1	10179	45827	11757	166874	17449	0	196103	20961424	41201	43975	18861	87205	9405	203334
244371	None	9	2	15	1	1	243962	0	264666	0	242732	193065	166423	1405887	212891	107864	195801	123552	217949	127142
244372	None	9	4	17	1	1	0	0	0	0	0	0	0	0	0	0	0	0	0	0
244431	IsMasterProtein	5	3	10	3	1	12087	20264	24914	0	0	0	19863	1462571	90143	0	44576	0	0	0
244476	IsMasterProteinCandidate	7	3	12	1	1	16644	9206	0	9545	0	0	2302	0	0	0	4888	0	0	190519
244507	None	6	2	2	2	1	0	0	0	0	0	0	0	0	216052	0	0	0	0	183123
244547	None	12	2	44	1	1	0	0	0	0	0	0	0	0	0	0	0	0	0	0
244581	IsMasterProtein	34	9	270	1	1	0	0	0	0	0	0	0	0	0	0	0	0	0	0
244631	IsMasterProtein	20	5	17	3	1	0	2242	0	0	0	0	0	480434	0	59616	62362	0	0	0
244632	IsMasterProtein	10	3	15	1	1	0	0	0	0	0	0	0	519890	0	0	0	0	0	0
244633	IsMasterProtein	22	6	18	4	1	9676	7903	6866	0	0	0	30539	3222309	0	4394	0	0	0	15181
244634	IsMasterProtein	6	3	10	2	1	0	13739	6012	0	0	0	51720	244562	0	0	4349	0	0	0
24475	IsMasterProtein	4	2	8	2	1	8697	2427	4242	27689	2479	4332	0	0	0	5571	3181	0	0	460852
244756	IsMasterProtein	19	2	5	1	1	34035	0	0	37054	5665	0	121461	10487266	0	0	468906	0	5664	308313
244781	IsMasterProtein	18	2	2	2	1	0	0	0	0	0	0	0	677701	0	0	0	0	0	0
244785	IsMasterProtein	21	6	16	6	1	7406	2937	14923	4858	13468	7499	318575	4020894	232387	3062	6904	22108	0	111919
244786	IsMasterProtein	30	11	49	11	1	23210	52031	8502	118767	12465	8147	228068	19709473	819626	0	14714	3501	7280	373922
244787	IsMasterProteinCandidate	6	2	5	2	1	40138	7387	0	379450	0	3255	44245	5980995	74792	0	122419	108817	0	188171
244788	IsMasterProtein	27	4	18	4	1	0	1718	5726	19258	11598	0	359290	5888940	314513	0	0	120260	11929	1439202
244967	None	7	3	9	1	1	0	0	0	0	0	0	0	0	0	0	0	0	2016	0
245134	None	10	2	31	1	1	9962	511697	55658	1457417	93605	158353	21732	2985556	434907	70444	56958	348789	17626	192451
245159	IsMasterProtein	8	5	9	1	1	0	0	0	0	0	0	0	89799	0	0	0	0	0	17770
245220	IsMasterProtein	16	4	34	1	1	7349	43952	36270	90788	0	13649	90284	645843	339149	0	3440	0	12201	2291160
245250	None	6	2	8	1	1	0	0	0	71719	10189	5284	245021	179497	14562312	0	0	2868	9493	830758
245266	None	12	2	8	2	1	0	2807	0	0	0	10793	0	1613420	138118	0	0	0	0	127937
245282	None	10	2	29	2	1	0	0	0	0	0	0	59950	1205696	140963	0	0	79756	0	0
245775	IsMasterProtein	39	4	46	1	1	0	0	0	0	0	0	0	0	0	0	0	0	0	0
245887	IsMasterProtein	9	2	4	2	1	0	0	0	0	6370	0	0	568633	0	0	0	0	0	38912
245989	IsMasterProteinCandidate	13	4	10	1	1	0	28546	0	45593	26176	29137	36940	172789	140469	0	2623	0	0	419146
246035	IsMasterProtein	12	3	12	2	1	4624	0	32135	37025	15669	0	0	0	7324	3571	0	8453	11721	577788
24623	IsMasterProtein	21	5	14	5	1	24245	0	3778	87194	0	3164	1560300	190282	466581	0	58074	0	58879	2134589
246238	IsMasterProtein	16	2	6	2	1	0	0	0	0	4540	0	0	921931	32343	0	0	0	0	26148
246241	IsMasterProtein	9	2	2	2	1	0	0	0	0	0	0	57717	510987	119949	0	6944	0	0	0
246242	IsMasterProteinCandidate	10	2	3	2	1	0	2617	0	0	4343	0	0	440886	0	0	0	0	0	53348
246243	IsMasterProtein	27	13	103	10	1	369514	19012	195628	133315	36865	7071	1559268	51664466	8467104	418330	120535	77033	196915	1770455
246246	IsMasterProtein	30	3	25	2	1	0	0	2658	39923	0	0	406336	3948767	7632	0	83237	0	4884	57916
24649	IsMasterProtein	40	13	118	6	1	84317	27712	13821	50028	8347	3006	56873	29141995	712405	309659	74340	2323252	48135	441194
24650	IsMasterProtein	15	4	11	4	1	5295	0	0	21208	0	45789	206241	2326386	233670	98754	0	110373	3985	126856
246516	None	11	5	20	2	1	13531	3845	5037	9343	3948	3718	0	6168878	2306830	2379	8323	0	15406	42610
24666	None	17	2	4	2	1	0	0	0	0	0	6226	0	0	0	0	0	3883	2905	257890
246703	IsMasterProtein	29	7	16	5	1	17878	0	24220	32750	4058	0	338342	372014	410112	5203	602245	111527	7237	1185590
246734	IsMasterProtein	14	3	6	1	1	0	0	0	15514	0	0	43479	0	0	0	0	0	0	37915
24677	IsMasterProtein	31	7	95	2	1	0	0	0	26927	0	0	8125	182055	1182069	0	13705	0	0	253367
246813	None	36	3	8	3	1	2681	0	0	39451	1870	0	0	1139111	5655	0	0	2659	0	0
246814	None	28	3	111	2	1	8602	5292	0	13594	23460	40292	0	6592049	31623	140455	0	4886	197397	141284
246856	IsMasterProtein	6	3	11	1	1	0	0	0	0	0	0	0	0	0	0	0	0	0	0
246943	IsMasterProteinCandidate	8	2	68	1	1	0	0	0	0	0	0	0	0	0	0	0	0	0	0
247197	None	8	2	9	2	1	4400	11059	0	42048	0	3858	118955	86818	211516	0	24240	0	33063	610861
247443	None	16	5	24	1	1	88579	0	69736	26734	76307	4780	0	196911	233259	0	42860	5859	6401	1460088
247453	None	5	4	44	1	1	172835	0	0	0	6885	0	196875	0	162573	0	148798	0	0	143897
247454	None	6	6	42	1	1	28568	1653	0	4286	22912	61236	236675	2504822	308147	4596	4103	7149	87479	656427
247479	None	17	2	5	2	1	19429	0	7662	0	0	4530	62545	0	563853	5289	0	6627	4114	584744
247603	IsMasterProtein	22	4	9	4	1	4832	0	22718	0	5774	0	0	5487368	0	0	0	94911	0	167079
247604	IsMasterProtein	6	2	11	2	1	0	0	0	0	6268	0	0	2598323	0	0	0	0	0	13054
247605	IsMasterProtein	9	2	2	2	1	5147	0	0	0	0	0	26776	603363	0	0	0	0	6740	0
247606	IsMasterProteinCandidate	12	6	30	2	1	0	0	3515	3368	0	0	80785	3267390	29113	0	1409	2020	20264	69064
247652	IsMasterProtein	6	3	17	1	1	0	0	0	0	7555	0	254500	1184451	0	0	22713	0	3281	0
247666	IsMasterProtein	51	34	883	16	1	256018	121283	156439	65038	150960	55529	3039782	431000576	2615803	3663117	668251	6736735	112131	856656
247796	IsMasterProtein	16	3	6	2	1	0	0	0	11021	5422	5227	0	3327313	22883	0	0	5362	0	153392
247797	IsMasterProtein	22	4	184	1	1	53363	528465	27930	1130941	11239	153235	13888	51169354	255833	68767	26745	315156	16565	258121
247805	None	10	4	92	1	1	0	0	0	0	0	0	0	0	0	0	0	0	0	0
24781	IsMasterProtein	32	15	62	9	1	3222	11584	18447	44387	8905	11681	11276	10908967	148532	12215	51379	496757	63585	1460688
247872	IsMasterProtein	8	2	9	2	1	7439	0	0	0	6120	0	230437	13717	762593	0	16880	0	0	281771
247958	None	3	2	2	1	1	0	0	0	0	4230	0	9913	1161323	43070	0	0	0	0	906
248041	IsMasterProtein	7	4	17	2	1	0	0	0	0	0	0	0	0	216052	0	0	0	0	183123
24808	None	8	5	39	1	1	0	0	0	33096	4851	1802	43904	384053	109071	0	15134	0	8525	255197
248292	None	9	2	24	1	1	18270	0	0	85274	0	0	0	632007	305841	2939	207448	2746	11837	1910268
248326	None	5	2	9	1	1	6456	2381	0	150731	4131	0	0	265238	0	3100	0	0	40353	719791
248500	IsMasterProtein	10	2	8	1	1	0	0	0	0	0	0	8240	199779	0	32402	0	0	0	0
249064	IsMasterProteinCandidate	12	2	3	2	1	0	0	0	2751	0	0	0	1186033	0	0	0	0	0	685867
249417	None	8	2	7	2	1	36654	7270	24379	0	122573	4081	106118	520911	120623	0	17245	2509	0	1050469
249423	IsMasterProtein	9	2	5	2	1	15978	0	8221	18536	9284	0	0	38355	0	0	0	3544	4699	289503
249775	None	12	6	25	5	1	0	1652	0	39386	3928	0	888420	2942107	453354	0	8329	0	11646	1080744
249776	IsMasterProteinCandidate	30	2	3	2	1	8393	0	6440	10222	0	0	0	100042	41893	0	0	0	0	278644
250034	IsMasterProteinCandidate	8	2	8	2	1	0	7177	0	54025	19287	0	15170	405004	769204	0	3192	3237	3989	648187
250035	IsMasterProtein	16	3	37	2	1	12226	48656	0	141126	10688	24430	2754646	363970	205808	3337	165694	0	14561	4873928
250099	None	9	2	8	1	1	0	0	0	0	0	0	0	785999	0	0	0	0	0	0
250449	IsMasterProteinCandidate	5	2	7	2	1	27978	0	0	13691	2632	2353	95902	2946742	0	0	0	0	26426	573629
250607	IsMasterProtein	9	5	9	5	1	0	14758	0	0	0	5091	89650	2352840	52053	0	0	0	12942	0
250717	None	7	2	9	1	1	0	0	0	0	0	0	15262	0	0	0	0	0	0	293231
250815	None	3	2	17	1	1	65843	109081	20633	248225	28887	19905	252585	845260	1134349	13963	0	13932	3739	1305759
251478	IsMasterProtein	6	2	6	2	1	20909	35455	24891	0	6638	0	761143	2489350	27890	0	43373	0	26987	1206935
251479	IsMasterProtein	37	4	16	4	1	0	0	5893	0	14024	0	0	1033913	0	0	0	10212	0	11138
251571	IsMasterProtein	12	2	10	1	1	0	0	0	0	0	0	0	0	0	0	0	0	0	0
251665	None	15	3	18	2	1	0	2817	0	38368	0	0	27847	0	0	0	0	0	0	571747
251799	IsMasterProteinCandidate	14	2	9	1	1	0	5186	0	0	4786	0	0	187378	63895	0	24475	0	9168	186026
251891	IsMasterProteinCandidate	18	6	226	1	1	0	0	14444	0	0	0	0	51304	108906	0	0	0	0	0
251937	IsMasterProtein	22	14	53	12	1	14917	62235	182867	601418	11269	20467	566244	2389186	617880	9479	59739	0	28871	3566746
252256	None	5	2	9	1	1	45407	0	11674	18222	0	0	0	128822	0	0	0	0	20749	186317
25242	IsMasterProtein	3	2	4	2	1	12859	22395	0	89850	9720	7992	0	0	0	0	0	0	0	239856
252430	None	12	4	12	4	1	0	0	0	0	0	0	0	5802299	22405	4379	0	0	0	0
252594	None	9	2	16	2	1	5508	7992	0	26233	5464	0	32933	147884	76180	0	2095	2906	6838	905920
252746	None	7	2	13	2	1	19569	0	0	19127	0	0	60542	0	429450	0	12838	4305	0	632113
252810	IsMasterProteinCandidate	8	2	7	1	1	0	16470	13850	20362	12919	3328	0	588263	308280	0	0	0	9896	421930
252881	None	3	2	8	1	1	0	0	0	0	0	0	0	314965	0	0	0	0	0	0
25294	IsMasterProtein	3	2	2	2	1	0	0	0	11167	0	0	24637	1075937	0	0	0	0	0	0
252949	IsMasterProtein	6	5	10	4	1	15744	0	16900	20835	6548	0	141743	163814	721487	0	15582	2033	7484	814088
252970	None	18	3	39	1	1	0	0	0	0	0	0	356973	0	0	0	29703	0	0	94275
253054	IsMasterProtein	24	6	40	2	1	7854	0	0	9117	23628	0	0	0	24001	0	0	0	3248	361303
253138	None	12	2	3	2	1	0	0	0	6982	0	2832	10167	0	8824	363781	3041	0	4633	0
253241	None	3	2	20	1	1	0	0	0	0	0	0	0	0	0	35852	10173	5258	2856	0
253379	IsMasterProtein	4	2	15	1	1	6450	17009	2656	70944	2683	3573	82526	0	4253806	4286	0	0	5148	1928878
253466	None	10	4	62	4	1	35484	115827	3752	500849	16724	35075	71156	5547308	271277	355657	3619	8657	24304	0
253499	None	9	4	51	3	1	9350	224742	34442	476853	131049	70407	47823	15407795	210458	2601	174609	8698	42537	60731
253504	None	6	2	14	1	1	0	0	0	14081	5249	0	0	179002	36217	0	0	0	5481	74593
253519	None	10	2	6	2	1	0	0	5966	0	3434	10840	0	0	0	0	0	0	0	263413
253659	IsMasterProtein	15	4	27	3	1	7106	0	2584	49713	7727	0	103806	293059	630888	7133	108225	18741	18202	1637164
253750	None	13	2	12	1	1	7349	43952	13908	90788	0	13649	90284	645843	339149	0	3440	0	12201	559829
253836	IsMasterProteinCandidate	32	2	22	2	1	0	4034	15288	87055	0	0	17653	0	74319	3197	0	2374	84756	218072
253986	IsMasterProtein	5	3	8	1	1	0	2570	0	0	0	2110	0	64181	0	2512	2239	2940	0	581345
254449	IsMasterProtein	9	3	4	3	1	0	0	0	6072	5657	0	0	38719	144339	0	0	0	8758	242710
254771	None	13	2	3	1	1	4788	0	5986	0	0	0	84686	251379	0	8334	0	6209	0	203502
254868	IsMasterProtein	9	2	7	1	1	0	16688	0	4682	0	3221	0	116506	286294	0	0	0	0	86650
254901	IsMasterProtein	16	2	2	2	1	9567	3332	0	12359	0	0	53537	2280055	269148	8693	0	5611	22971	233641
25498	IsMasterProtein	17	5	37	1	1	0	13355	0	27845	0	3275	26378	42468	282790	0	0	0	0	285870
254982	None	5	2	2	2	1	0	7248	0	4409	0	0	0	1313909	0	2424	0	6665	0	45080
254983	None	14	2	21	2	1	14157	6887	13241	31473	26411	0	71076	41299990	159195	102862	0	110892	11798	76584
25501	None	9	3	10	1	1	12490	1914	8291	30934	8064	5663	293683	66365	140835	3174	0	4754	0	844205
255193	IsMasterProtein	47	34	1602	34	1	659369	178232	460623	513638	355638	153784	9573305	665756280	12429768	9406134	2025909	5974978	762798	2419692
255367	IsMasterProtein	8	2	7	2	1	16900	47832	9971	76247	56923	0	0	119065	34796	0	0	3486	0	404092
255456	IsMasterProteinCandidate	40	2	5	1	1	0	0	0	12783	0	0	0	834584	36722	10595	7090	0	0	0
255536	IsMasterProtein	59	2	13	2	1	8369	3416	15651	16659	25361	0	1539089	192525	424435	0	134374	5401	0	1223222
255563	IsMasterProtein	8	2	8	2	1	0	7177	0	54025	19287	0	15170	405004	769204	0	3192	3237	3989	648187
255819	None	8	2	5	2	1	0	0	22463	5630	0	0	896115	3643234	79666	0	52504	0	6603	19274
256287	None	20	3	17	3	1	0	0	14144	19792	0	11069	348383	2238028	272512	0	0	3719	27125	63050
25649	IsMasterProteinCandidate	5	2	7	2	1	6038	23773	33170	68875	0	2278	441268	482275	80879	0	76229	2686	11126	2022678
256572	IsMasterProteinCandidate	5	2	9	1	1	0	28025	3979	110461	24588	0	0	1391936	0	0	0	0	5048	344501
256723	IsMasterProtein	6	2	5	2	1	2754	0	11872	7860	0	0	65088	1123962	11340	0	0	0	2684	14097
256725	None	9	2	20	1	1	0	0	0	95093	0	0	0	31338	0	0	0	3795	0	704349
256736	IsMasterProtein	13	3	11	3	1	65398	5338	12979	161051	26047	13744	128776	68393	179975	0	3557	0	5054	894813
256737	IsMasterProtein	6	2	9	2	1	0	0	0	0	0	0	0	97906	0	0	0	0	0	201427
256815	IsMasterProtein	10	2	3	2	1	0	0	0	2751	0	0	0	1186033	0	0	0	0	0	685867
256877	IsMasterProtein	9	2	8	2	1	4705	0	0	8921	11812	3849	1089148	0	697558	2536	5467	0	0	743538
256931	IsMasterProteinCandidate	18	5	24	1	1	6607	0	4875	18396	40208	0	0	0	743256	0	2913	0	17709	694371
256999	None	5	2	33	1	1	0	0	0	0	0	0	0	0	0	0	0	0	0	0
257230	IsMasterProtein	10	4	17	1	1	9080	9993	9641	117576	38165	0	18893	317131	0	0	0	0	18611	550509
257231	None	7	3	13	1	1	9080	9993	9641	117576	38165	0	18893	317131	0	0	0	0	18611	550509
257308	None	17	5	24	3	1	20878	0	14475	100181	19518	0	401183	268755	276045	0	29562	0	25887	3952356
257341	None	7	2	2	2	1	6383	8669	203573	0	111765	0	641701	370532	45310	0	3632	0	0	14681
257403	IsMasterProtein	17	3	11	2	1	9057	0	7224	17578	5954	0	27473	83640	0	0	22287	0	0	548403
257478	IsMasterProtein	23	8	71	7	1	58057	12103	30935	48391	74729	14813	0	24680504	7836873	0	30233	4365	27011	163771
257998	IsMasterProtein	17	4	19	4	1	13912	0	0	29885	7518	3079	362536	266227	644748	0	31080	5742	8047	919631
258097	None	44	3	29	1	1	0	0	0	0	0	0	0	7587	0	113154	0	767527	0	0
258276	IsMasterProtein	6	4	7	4	1	6608	0	26911	0	5283	0	164568	1838325	94934	0	0	0	28995	217367
258407	IsMasterProteinCandidate	16	2	9	1	1	0	5186	0	0	4786	0	0	187378	63895	0	24475	0	9168	186026
258431	None	5	4	9	4	1	125264	5910	50079	8341	5152	5502	48452	1314824	201178	4519	16015	5296	18411	0
258564	None	8	2	2	1	1	0	0	0	12912	0	0	0	272611	0	0	36555	0	0	119804
258762	IsMasterProtein	26	10	66	8	1	5624	0	4322	122427	12662	3631	503961	843896	1341620	0	0	2655	79425	8067040
258847	IsMasterProtein	15	4	44	1	1	0	0	0	87430	0	0	16177	0	87422	0	0	0	0	93866
258857	IsMasterProteinCandidate	6	2	18	1	1	15408	58935	3793	167869	11699	42783	0	21523	1135273	0	0	0	0	238780
258893	None	10	3	22	1	1	0	0	0	0	0	0	0	688214	39921	0	0	0	0	47134
259032	None	5	2	33	1	1	0	0	0	0	0	0	0	0	0	0	0	0	0	0
259170	IsMasterProtein	14	7	23	7	1	6528	0	7405	0	19900	22746	538149	5216441	511704	0	37585	0	0	16071
259418	IsMasterProteinCandidate	8	2	8	2	1	0	7177	0	54025	19287	0	15170	405004	769204	0	3192	3237	3989	648187
25959	None	8	2	8	1	1	0	0	0	71719	10189	5284	245021	179497	14562312	0	0	2868	9493	830758
259625	IsMasterProtein	6	2	7	2	1	9184	0	11366	0	4263	0	30061	0	399691	0	9468	3333	4736	756247
259708	IsMasterProteinCandidate	8	2	5	2	1	0	121168	0	118573	13961	11008	28488	143600	69098	3433	0	3623	10119	332325
259909	IsMasterProteinCandidate	3	2	2	1	1	0	0	0	0	0	0	0	0	0	0	0	0	0	57295
259921	None	10	3	14	1	1	20878	0	14475	100181	19518	0	313507	268755	215805	0	20750	0	22145	3756552
260119	None	4	4	65	1	1	0	73630	0	0	0	10438	0	0	0	18069	0	0	0	112421
260263	None	6	3	13	2	1	35512	10363	24556	232581	8263	16247	0	181481	14555998	0	0	2868	14205	2165984
260751	IsMasterProteinCandidate	13	2	6	1	1	0	0	0	0	0	0	0	0	0	0	0	0	0	0
260859	IsMasterProteinCandidate	15	2	9	1	1	0	5186	0	0	4786	0	0	187378	63895	0	24475	0	9168	186026
26152	None	9	2	4	1	1	0	0	2330	4856	0	0	0	1655668	23630	0	0	0	0	278141
261583	None	6	2	7	2	1	0	0	29701	10732	226526	0	562036	3550763	60150	0	0	4828	0	238844
261706	None	7	2	7	2	1	136741	0	0	14810	0	45100	12708	83878	0	4254	0	15724	0	272356
261910	None	6	3	13	2	1	35512	10363	24556	232581	8263	16247	0	181481	14555998	0	0	2868	14205	2165984
261918	None	12	3	31	1	1	0	0	0	0	0	0	148844	197483	0	0	0	0	0	183400
261954	IsMasterProtein	10	2	8	1	1	0	0	0	28353	0	0	0	0	132098	0	0	0	0	609079
262113	IsMasterProteinCandidate	8	2	2	2	1	0	0	0	0	0	0	0	25846	363518	0	0	4980	5858	136138
262147	IsMasterProtein	38	4	119	2	1	0	0	0	0	0	0	0	107283	0	0	0	0	0	345620
262397	IsMasterProtein	19	6	59	6	1	56106	15297	29799	86690	30998	43342	254878	75592212	1243330	261612	8289	198544	26541	111700
262402	None	5	3	42	1	1	0	11331	5097	64588	16053	0	62472	1773034	426168	2324	26723	3256	13911	817075
262481	IsMasterProteinCandidate	30	2	3	2	1	8393	0	6440	10222	0	0	0	100042	41893	0	0	0	0	278644
262701	None	13	2	6	1	1	0	61986	0	0	0	220285	0	123754	48058	0	0	41182	0	114811
262833	IsMasterProtein	8	2	33	1	1	0	0	0	0	0	0	0	433411	0	0	0	0	0	0
263128	IsMasterProtein	30	18	172	1	1	0	0	0	0	0	0	0	311555	0	0	0	0	0	0
263652	IsMasterProteinCandidate	14	5	24	1	1	6607	0	4875	18396	40208	0	0	0	743256	0	2913	0	17709	694371
263691	None	3	2	22	2	1	0	110117	0	171043	0	5931	22207	247728	0	0	0	0	0	1267319
264112	None	10	2	4	2	1	0	0	0	0	0	11973	0	724030	0	23264	0	0	0	112999
264201	IsMasterProteinCandidate	19	2	7	1	1	0	16470	13850	20362	12919	3328	0	588263	308280	0	0	0	9896	421930
264558	None	5	2	9	1	1	0	3391	0	0	0	0	0	0	0	0	0	0	0	374534
264648	IsMasterProteinCandidate	25	2	4	2	1	0	2554	0	37431	3831	7967	67531	40959	0	0	0	0	0	47341
264789	IsMasterProtein	28	5	47	1	1	15668	79702	5075	195447	0	2374	251791	734739	223467	0	201934	0	74960	4518189
264963	None	21	5	16	5	1	9192	3861	14709	43634	36213	0	86543	4890208	87055	7786	0	0	0	10516
265210	IsMasterProtein	16	4	49	3	1	10139	0	56281	20205	176880	12711	2648941	2225048	399262	0	0	6389	33661	252607
265222	IsMasterProtein	4	2	3	1	1	0	0	0	0	0	0	0	0	0	0	0	0	0	56170
265451	IsMasterProteinCandidate	9	2	2	2	1	0	0	0	0	8102	8836	7162	0	0	8334	0	9465	3728	0
265636	None	6	3	21	2	1	0	0	0	0	0	0	0	0	0	0	0	0	0	0
265812	None	6	3	13	2	1	35512	10363	24556	232581	8263	16247	0	181481	14555998	0	0	2868	14205	2165984
265867	IsMasterProtein	12	4	11	4	1	7422	3045	22368	49549	2924	2280	22991	4139235	1844149	0	22399	9412	4324	122524
265913	IsMasterProtein	10	3	8	3	1	0	0	0	0	0	0	44271	0	39045	0	15157	6049	0	371129
265953	IsMasterProteinCandidate	9	2	11	1	1	0	0	3424	7184	0	0	0	121423	0	0	0	0	2439	0
266282	None	11	2	7	1	1	116374	24856	0	136483	37695	5525	31147	2736370	6540501	0	4609	7430	4678	567540
266429	IsMasterProteinCandidate	8	2	10	1	1	4795	0	0	5795	0	0	7149	35610	400100	0	0	0	7196	138967
266538	IsMasterProteinCandidate	14	3	6	1	1	4788	0	5986	0	0	0	93773	251379	0	13736	0	12107	0	345089
266559	IsMasterProtein	12	4	27	4	1	31683	0	10894	33505	0	6505	451633	1833126	583061	0	11642	0	9054	1773259
266645	IsMasterProtein	8	3	10	3	1	5421	10461	0	2812	0	13257	206173	146053	1372728	0	26428	0	0	797629
266660	None	9	3	27	1	1	32523	509186	28003	1273450	32551	157549	20780	3838162	69750	6587	45397	1867	10977	2388220
267064	IsMasterProtein	14	2	6	2	1	22232	4164	13046	0	40172	6545	183165	436948	18915	0	7863	0	0	32401
267255	None	7	2	17	1	1	0	0	0	38368	0	0	0	0	0	0	0	0	0	400739
267386	IsMasterProteinCandidate	34	2	3	2	1	8393	0	6440	10222	0	0	0	100042	41893	0	0	0	0	278644
267391	IsMasterProtein	22	6	36	5	1	535301	86164	87529	359877	66777	41674	632024	576154	8809880	0	0	0	146493	3125101
267460	None	6	2	9	1	1	0	0	0	0	0	0	0	0	10844	0	0	0	0	76907
267509	IsMasterProteinCandidate	10	3	16	3	1	19569	0	0	19127	0	0	60542	0	491161	0	12838	4305	0	764761
267631	IsMasterProtein	14	2	2	1	1	0	0	0	27908	0	0	0	400993	103501	6920	0	4036	0	0
267894	None	19	2	12	1	1	0	5007	0	0	0	0	0	0	0	0	0	0	0	104554
267936	IsMasterProteinCandidate	6	2	3	2	1	27446	16734	3221	59907	0	20256	190978	50961	18463	3227	2796	2871	15451	609381
268121	IsMasterProteinCandidate	9	2	7	1	1	0	16470	13850	20362	12919	3328	0	588263	308280	0	0	0	9896	421930
268283	None	16	2	10	2	1	0	0	0	18974	0	0	0	0	30467	0	0	0	0	485279
268407	None	16	2	20	1	1	0	10896	29905	12221	0	0	10683	70953	42315	0	0	3618	2516	1871854
268532	IsMasterProtein	7	2	7	1	1	0	0	0	0	0	0	0	0	0	0	0	0	0	82902
268946	None	5	2	9	2	1	5848	27484	2125	26877	0	6615	58704	2610465	933489	0	55161	4077	10861	479891
269091	None	22	6	25	5	1	0	1652	0	39386	3928	0	888420	2942107	453354	0	8329	0	11646	1080744
269133	IsMasterProteinCandidate	15	2	7	1	1	0	16470	13850	20362	12919	3328	0	588263	308280	0	0	0	9896	421930
269329	None	7	2	12	2	1	28557	8985	4475	65125	11090	8078	355569	1588097	454993	3367	8445	0	20482	1111812
269352	IsMasterProtein	8	3	8	2	1	0	10254	4284	16896	4083	7587	0	25489	16862	0	11044	0	0	571729
269483	IsMasterProtein	14	3	4	3	1	0	0	0	0	0	0	0	0	0	0	0	0	0	84768
269629	IsMasterProteinCandidate	43	3	28	2	1	54072	201453	156953	673820	314296	16386	11224	5901241	887448	3007	0	10218	9780	3481578
269837	IsMasterProtein	8	2	21	2	1	21016	98102	17124	209942	15903	6479	443806	51486	37202	0	41144	0	4486	1734539
269889	None	20	2	13	1	1	9080	9993	9641	117576	38165	0	18893	317131	0	0	0	0	18611	550509
270008	None	4	2	9	2	1	3264	49986	17234	103487	0	4604	7997	915861	0	0	0	2569	0	6247
2703	IsMasterProteinCandidate	6	2	2	2	1	0	0	0	0	0	0	0	25846	363518	0	0	4980	5858	136138
270418	None	6	2	4	2	1	5912	15576	23335	5635	0	9523	0	765156	1164070	0	12697	0	146425	118509
270498	None	11	3	4	3	1	0	9094	0	0	18683	2443	0	2478991	0	0	5234	0	0	10896
27064	None	11	4	17	1	1	0	0	0	48022	0	0	19085	0	27548	0	7063	0	0	120708
270757	None	9	2	16	1	1	15857	39197	8162	102656	7053	5224	0	115685	240162	6119	0	5476	0	907056
270839	IsMasterProteinCandidate	25	2	7	2	1	17578	0	4568	6588	9344	7062	30855	538872	0	3116	0	0	7261	531022
271168	IsMasterProtein	42	2	7	1	1	0	8455	0	6068	0	0	0	2906354	0	0	0	5285	6878	0
271387	None	14	5	27	5	1	4076	203843	3394	701438	20951	38121	113983	2347938	205819	0	23761	6989	0	448022
27156	IsMasterProtein	4	2	4	2	1	0	0	0	0	0	0	0	0	0	0	0	0	0	59246
271576	IsMasterProteinCandidate	15	5	24	1	1	6607	0	4875	18396	40208	0	0	0	743256	0	2913	0	17709	694371
271822	IsMasterProtein	14	2	8	1	1	0	0	0	0	2069	0	0	55840	4160	3321	0	2839	0	454519
271868	None	6	2	4	2	1	0	0	0	23812	0	0	16306	66365	86354	0	0	0	0	604438
271881	IsMasterProtein	9	2	13	2	1	0	0	0	94024	0	26067	3449645	418344	665449	0	0	8323	0	1442637
271930	None	9	2	28	1	1	55324	47580	31972	120671	0	0	98376	414003	442329	0	66841	0	36427	641728
271960	None	16	2	22	1	1	47141	201453	156953	673820	314296	16386	0	5901241	766955	3007	0	10218	2901	3306871
272642	IsMasterProteinCandidate	7	2	4	1	1	0	0	0	0	0	0	0	104844	0	0	0	0	0	62324
27282	IsMasterProtein	8	5	10	2	1	60151	0	5031	28021	0	6001	84102	54101	303078	0	232641	0	6477	324001
273008	IsMasterProteinCandidate	7	2	8	1	1	6018	0	4875	0	2042	2385	348092	344228	57019	0	21427	0	0	307579
273022	IsMasterProtein	16	3	16	1	1	4941	0	0	0	0	0	0	1001876	0	0	0	0	0	18276
273519	IsMasterProtein	18	6	121	1	1	2525	11527	0	13003	0	0	13193	121385	134880	0	8402	0	0	790909
273565	None	10	2	9	2	1	0	0	0	0	0	0	26510	731236	0	0	0	0	0	72403
273669	IsMasterProteinCandidate	7	2	7	2	1	17578	0	4568	6588	9344	7062	30855	538872	0	3116	0	0	7261	531022
273726	None	7	2	2	2	1	0	114312	25447	6145	0	20437	33266	1227412	0	17398	45799	30884	8529	0
274024	IsMasterProteinCandidate	6	2	7	2	1	0	0	0	14230	0	0	0	198134	0	5981	0	7946	0	175711
27407	IsMasterProtein	4	2	3	1	1	0	0	0	0	0	0	0	0	0	0	0	0	0	0
274264	IsMasterProteinCandidate	10	2	7	1	1	0	16470	13850	20362	12919	3328	0	588263	308280	0	0	0	9896	421930
274436	None	33	3	10	1	1	0	14150	0	4524	0	6448	0	0	0	0	0	0	0	86927
274784	None	7	2	7	1	1	0	0	0	0	0	0	0	247529	0	0	0	0	0	106118
274876	IsMasterProtein	26	6	24	2	1	26178	10820	14707	19244	7303	3792	24523	0	199374	0	50374	1454	21707	1530283
274884	None	11	3	13	2	1	0	0	0	23571	0	0	888420	2508121	83237	0	0	0	7183	694606
27513	None	13	5	17	1	1	0	0	0	0	0	0	0	0	12807	0	0	0	0	50609
275283	None	30	2	24	2	1	6603	0	0	9530	0	7097	78738	255092	133894	0	19464	4186	21400	1491503
275288	IsMasterProtein	12	4	21	2	1	0	2817	0	38368	0	0	27847	0	0	0	0	0	0	571747
27532	IsMasterProteinCandidate	9	2	3	2	1	0	0	0	0	0	11896	0	0	0	0	0	0	0	180073
275471	IsMasterProteinCandidate	9	2	6	2	1	0	0	0	50030	12019	3565	0	62046676	0	0	25077	0	0	453630
275627	None	14	2	2	2	1	25666	6034	2964	0	19384	0	0	1435618	285339	0	0	0	7030	174101
275628	None	5	2	5	1	1	0	0	0	33096	4851	1802	43904	384053	109071	0	15134	0	8525	255197
275682	IsMasterProtein	9	2	2	2	1	5677	3008	0	0	4391	0	243127	0	20163	0	13529	0	0	130584
275843	None	11	3	28	1	1	0	0	0	11475	0	0	0	0	1311884	0	0	0	0	139693
275866	None	7	3	46	1	1	0	73630	0	0	0	10438	0	0	0	18069	0	0	0	112421
275896	None	14	2	7	1	1	0	0	0	0	0	0	0	285153	0	0	0	0	0	0
276199	None	32	3	29	1	1	0	0	17254	124454	18195	8143	59152	2081034	132533	0	14380	0	260280	7323586
276503	None	8	2	8	1	1	0	0	0	0	0	0	0	4112806	0	0	0	0	0	0
27690	IsMasterProteinCandidate	8	2	7	1	1	0	16470	13850	20362	12919	3328	0	588263	308280	0	0	0	9896	421930
277095	None	17	4	19	1	1	0	0	0	0	0	0	48343	61198	68525	0	0	19074	0	476807
277179	IsMasterProteinCandidate	17	3	11	3	1	11448	24691	0	31355	0	5819	5316348	202844	74780	4552	0	0	12395	392988
277374	None	13	4	97	1	1	0	0	0	0	0	0	0	59561	0	0	0	0	0	77023
277453	None	9	3	20	1	1	10768	2302	52506	2170	6882	2921	0	9977951	209101	2659	30420	2244	27673	63015
277569	IsMasterProtein	16	2	5	1	1	0	0	0	0	4859	0	0	0	0	252859	6534	0	0	0
277671	IsMasterProteinCandidate	17	4	11	3	1	61485	16922	40575	6402	21102	0	21420	159512	0	0	25289	0	0	900501
277773	None	9	2	3	2	1	57625	0	4236	3698	26614	0	182804	380794	167406	0	0	0	48627	2904467
277819	None	11	2	7	2	1	0	0	0	0	0	0	0	0	0	0	0	0	0	0
27783	IsMasterProteinCandidate	6	3	12	1	1	45407	0	11674	18222	0	0	0	128822	0	0	0	0	20749	186317
277865	IsMasterProteinCandidate	11	2	5	2	1	0	28608	0	0	15982	11235	0	1065089	233761	3069	13394	4290	122854	0
278069	None	6	2	11	1	1	12208	8369	11917	148573	8179	9384	233993	1908471	0	0	150358	0	5327	11606
278271	None	7	4	18	1	1	14987	0	5215	40552	0	0	0	6187093	0	17289	0	0	0	0
27836	None	3	2	7	2	1	0	6645	24170	8848	0	5057	528048	0	3010	0	16835	0	0	261679
27839	IsMasterProtein	15	4	20	2	1	0	0	0	0	18918	0	17310	2282232	489057	0	5226	10175	4393	227470
278528	None	5	2	12	2	1	6721	59349	0	124515	0	54899	0	3740912	38579	0	64475	8919	3595	0
278531	None	9	2	12	1	1	10012	34824	0	134640	7224	22898	0	564648	335130	0	10366	0	29999	405022
278640	IsMasterProtein	28	7	99	2	1	42113	49054	29192	1189889	77830	46287	159623	860066	55156199	34904	23680	21203	27976	7075216
278914	IsMasterProtein	11	3	5	1	1	0	0	0	29841	1866	0	0	33554	0	18399	0	76257	3659	42318
278940	None	14	3	20	1	1	0	0	1305	0	2717	0	0	265841	0	0	0	0	0	31605
279128	None	3	2	7	1	1	3554	0	0	79463	3687	0	323420	0	0	0	0	0	0	124683
279163	None	20	2	81	1	1	0	0	0	0	0	0	0	463753	0	0	0	0	0	0
279167	None	7	2	2	2	1	25666	6034	0	23715	19384	0	0	992861	571715	0	4027	0	7030	54827
279168	None	5	2	5	1	1	20561	2478	0	0	7138	2951	0	1836913	0	0	0	18362	0	50259
279176	None	10	4	7	1	1	0	2719	16382	133431	115542	0	244983	418920	65989	0	17300	144451	0	0
279179	None	19	3	6	1	1	0	2719	16382	133431	115542	0	244983	418920	65989	0	17300	3392	0	0
279485	None	7	3	10	1	1	13018	12224	3616	15986	7086	0	107942	3187295	450519	0	0	3181	0	414048
279516	None	8	3	7	3	1	0	0	63683	0	40834	3546	195923	429418	185569	1801	101774	0	9345	0
27959	IsMasterProteinCandidate	6	2	4	1	1	0	0	0	0	0	0	0	0	0	0	0	0	0	0
279840	None	3	2	18	1	1	0	0	8391	0	0	0	0	345760	0	0	0	0	0	0
27994	None	10	9	26	1	1	2588	6267	0	176393	13435	3880	227218	1546318	444997	0	6621	0	4841	0
279950	None	8	3	10	1	1	54076	0	38404	11475	84275	0	138093	9200496	230010	0	61869	3520	31065	31152
279966	None	8	3	14	2	1	0	5797	0	22206	0	3787	0	2315267	0	0	0	0	9166	0
280072	None	26	5	31	4	1	0	0	0	15864	0	0	0	13387939	135350	3639	0	0	30875	26604
280111	IsMasterProtein	6	3	20	1	1	0	0	0	0	0	0	36458	225488	0	0	0	0	0	0
280118	None	6	2	13	2	1	14341	38932	7592	207965	19399	25234	222419	7115028	1354936	0	0	2838	0	628720
280150	None	6	3	13	1	1	14987	0	5215	40552	0	0	0	3114335	0	17289	0	0	0	0
280152	None	3	2	3	1	1	0	0	0	0	0	0	0	0	0	0	0	0	0	0
280166	IsMasterProtein	23	4	12	4	1	0	0	9977	0	0	0	21486	2532053	0	0	5046	0	9275	6857
280167	IsMasterProtein	37	11	65	11	1	27640	11183	7475	63314	26690	31381	230152	14904908	419267	249923	122536	260317	6225	212632
280168	IsMasterProtein	14	3	8	3	1	0	0	0	0	0	0	0	1403835	0	0	0	0	0	0
280169	IsMasterProtein	30	8	75	8	1	56230	0	14820	15005	0	7087	531846	21155327	299235	372328	10185	3329	3815	72690
280172	IsMasterProtein	15	3	7	3	1	5780	0	5635	0	5612	0	0	630102	130263	0	0	0	0	36841
280180	IsMasterProtein	21	3	8	3	1	21071	23028	11590	0	0	5184	62089	478947	68942	0	241848	0	28769	0
280197	IsMasterProtein	28	4	30	4	1	0	80214	4359	75872	0	21942	35945	26803235	489208	0	87435	0	0	1524524
280200	IsMasterProtein	19	7	22	7	1	66950	0	84533	70499	92424	3546	207734	4535861	609244	1801	101774	41220	9345	44978
280208	IsMasterProtein	33	16	143	16	1	202890	380600	156727	2694695	115186	183006	2008322	36369810	2880142	13522	252707	40269	78182	3178761
280218	IsMasterProtein	25	3	17	2	1	0	0	0	0	0	3311	26056	2963788	0	0	0	0	107021	0
280219	IsMasterProtein	28	3	8	3	1	0	0	0	0	0	0	0	7621355	0	0	0	0	0	0
280220	IsMasterProtein	37	5	26	5	1	3765	350660	86315	820536	63619	47005	0	19212465	164126	3250	15523	8629	8363	42746
280222	IsMasterProtein	17	2	7	2	1	0	0	0	185755	0	0	0	3344070	480704	0	0	0	0	19275
280223	IsMasterProtein	23	3	21	3	1	11971	1673	0	545155	13805	0	121186	3526666	374335	0	0	3105	16518	640569
280225	IsMasterProtein	31	3	35	2	1	14026	46441	9718	237173	0	25544	46764	0	24904	0	0	0	0	41944
280226	IsMasterProtein	30	2	18	2	1	46510	148741	3481	257576	5811	82415	886894	22637505	418014	2641	74663	0	15037	128185
280227	IsMasterProtein	31	4	16	3	1	43937	96547	3333	417203	27241	0	75485	8101902	38572	0	0	2478	4953	373200
280230	IsMasterProtein	19	2	3	1	1	6723	0	0	0	0	0	61500	563620	0	0	0	0	0	8481
280231	IsMasterProtein	31	4	42	2	1	411065	368690	64926	3616748	30228	184523	3050852	18463904	3488990	115426	43577	274518	65252	1342626
280232	IsMasterProtein	20	4	146	1	1	0	0	0	0	0	0	0	2309860	0	0	0	0	0	0
280233	IsMasterProtein	20	6	102	1	1	0	529415	102866	1592811	58245	421342	271979	16454467	202323	6940	0	48697	19453	274415
280234	IsMasterProtein	14	2	60	1	1	0	0	0	0	0	0	0	1136981	0	0	0	0	0	0
280362	IsMasterProtein	7	5	6	5	1	15180	2887	3924	11521	0	4829	37331	228012	18708	0	0	0	26407	326549
280626	IsMasterProtein	49	3	41	3	1	82950	244635	15084	293931	36155	44847	218489	6226501	1911254	14634	68727	23464	28203	133151
280641	IsMasterProtein	6	3	12	3	1	9596	99041	20760	229432	0	29134	841035	65627945	7792336	3527	25955	3278	27265	393198
280642	IsMasterProtein	39	3	10	3	1	0	0	0	0	0	0	31798	574477	416143	0	10835	0	4876	0
280647	IsMasterProtein	18	9	33	9	1	5068	182983	45905	289821	3778	13615	124706	7836255	404013	4486	85783	0	0	278432
280668	None	5	3	27	1	1	0	0	0	0	0	0	0	0	0	35852	10173	5258	2856	0
280811	IsMasterProtein	27	3	5	3	1	7906	20194	0	44632	0	14239	0	1633337	0	6645	0	6665	0	595974
280882	IsMasterProtein	3	2	3	2	1	16690	15581	8772	0	7107	0	179302	297333	529570	0	0	0	10932	59093
280891	IsMasterProtein	14	8	26	7	1	45268	32179	29649	127164	118036	13730	8977751	2768795	13683206	0	22689	0	0	89493
280901	IsMasterProtein	9	2	3	2	1	0	0	0	10119	10924	0	0	657963	0	8561	43626	0	0	97209
280942	None	13	4	26	2	1	0	39167	0	55770	0	11591	13138	1933428	185450	0	0	0	21664	0
281	IsMasterProtein	30	8	55	7	1	47052	178973	4542	665215	22893	39866	12894	11186040	0	8762	0	35409	3833	90879
281064	None	3	2	6	2	1	0	46351	0	18121	0	0	20204	61898	26230	0	21452	0	0	229031
281114	IsMasterProtein	8	3	8	2	1	0	3108	4636	0	7747	0	0	0	17153	0	0	0	0	254871
281396	IsMasterProtein	7	5	10	5	1	7770	13123	18694	14233	4572	3961	1027707	332961	359122	60420	20510	3807	10429	293540
281401	IsMasterProtein	8	3	26	3	1	71895	10103	0	26635	22395	0	647464	726970	0	0	0	0	156330	1165834
281769	None	13	3	10	3	1	0	0	0	0	0	0	40562	2636412	24264	0	0	0	0	0
281772	None	4	2	2	2	1	4598	0	4973	11045	5116	0	10116	998755	0	0	0	0	0	18458
281777	None	6	2	14	1	1	0	0	5355	8952	0	0	5300701	1925147	3858195	5635	5502	4520	0	143890
281781	None	16	4	18	3	1	0	5367	0	5520	3658	0	786657	913431	119970	131224	0	0	0	71763
281782	IsMasterProtein	21	2	5	2	1	20825	0	0	0	0	0	70361	3583603	155156	2262	7980	0	28384	0
28222	IsMasterProtein	6	2	7	2	1	0	0	0	0	0	0	146283	75301	100333	8348	0	5819	29172	303319
282227	None	5	2	34	1	1	33443	362851	134766	1214300	32711	201914	70927	5934216	143818	0	20479	0	32082	264481
282324	IsMasterProtein	19	3	28	3	1	7612	0	0	0	0	0	0	409340	0	0	4124	0	0	1377955
282358	None	5	2	9	1	1	6456	2381	0	150731	4131	0	0	265238	0	3100	0	0	40353	719791
282360	None	14	3	24	1	1	0	0	0	6356	0	0	0	0	0	0	0	0	0	452491
282485	IsMasterProtein	15	3	15	2	1	31287	0	11358	73606	0	0	28786	83279	703402	0	96114	0	47265	1141146
282513	IsMasterProtein	23	7	195	1	1	0	0	0	0	0	0	0	244910	0	0	14958	379618	0	0
282516	None	10	2	5	1	1	124054	0	73881	208940	27429	0	55317	3479564	114232	0	0	3048	4873	609543
282521	IsMasterProtein	12	3	31	2	1	3718	16869	69441	65917	245849	3737	18522	3212938	58613	0	0	4971	0	317832
282527	IsMasterProtein	13	2	24	1	1	0	2784	0	0	50348	3328	0	47194	0	0	0	114090	0	0
282530	IsMasterProtein	15	3	46	1	1	0	0	0	0	31727	0	15104	0	0	0	0	83058	0	0
282541	IsMasterProtein	14	2	58	1	1	0	17643	0	0	0	0	0	39719	0	0	0	0	0	34672
282542	None	3	2	6	1	1	0	0	0	0	0	0	60670	585667	35226	0	24008	0	31028	0
282544	None	3	2	3	2	1	0	0	3664	0	0	0	35380	832094	78914	0	0	0	0	0
282582	IsMasterProteinCandidate	3	2	4	2	1	0	8683	0	13781	4535	0	152532	23397	0	0	0	0	0	111882
282591	IsMasterProtein	22	3	5	3	1	0	14613	0	13026	0	13649	0	200108	0	0	32762	7483	0	0
282597	IsMasterProtein	20	8	34	6	1	22888	0	38106	83714	39497	3283	38177	10186238	30341	4461	8074	11270	0	370235
282598	IsMasterProtein	13	6	27	6	1	0	11417	9554	3813	23029	9554	3319801	5096411	1554375	9145	106363	3067	14789	16017
282604	IsMasterProtein	6	3	3	3	1	4598	0	4973	11045	5116	0	160728	1872264	0	0	0	3871	4311	18458
282609	IsMasterProtein	11	3	22	2	1	0	0	5355	8952	0	0	5300701	2213348	3858195	5635	5502	4520	0	143890
282613	IsMasterProtein	34	8	25	7	1	9673	5367	0	5520	10300	0	786657	2657673	339591	144976	0	16320	8794	80859
282614	IsMasterProteinCandidate	21	2	5	2	1	20825	0	0	0	0	0	70361	3583603	155156	2262	7980	0	28384	0
282685	None	8	4	17	3	1	4172	0	4585	0	7935	0	892433	2451313	733078	0	0	0	9566	0
282688	None	2	3	13	3	1	17102	21699	3141	0	3939	0	24487	5700466	0	0	0	28377	12232	42125
282847	IsMasterProtein	32	2	17	2	1	48249	142929	43000	331072	147340	8066	288293	1680965	360520	0	2115	21141	140683	236869
283067	IsMasterProtein	26	12	25	12	1	43544	9852	3803	23470	16588	0	870145	11729018	1477448	1625	20754	4857	6965	157658
283215	IsMasterProteinCandidate	14	5	24	1	1	6607	0	4875	18396	40208	0	0	0	743256	0	2913	0	17709	694371
283226	IsMasterProtein	13	2	24	2	1	0	0	0	0	0	0	0	0	0	0	0	0	0	423182
28327	IsMasterProtein	6	3	14	3	1	27547	46806	8957	91458	22082	8949	183093	1007045	201233	0	46960	0	75517	1038057
283368	IsMasterProtein	26	5	26	4	1	0	0	0	0	0	17659	51339	3181217	139505	151174	44092	20538	6258	923673
283399	IsMasterProtein	15	2	6	2	1	0	0	0	17968	3512	0	12572	0	11425	0	0	6491	0	310149
28348	None	9	2	12	1	1	10012	34824	0	134640	7224	22898	0	564648	335130	0	10366	0	29999	405022
283536	None	6	2	7	1	1	27813	0	13205	11475	69850	0	105415	3511232	217557	0	61869	0	27667	31152
283554	IsMasterProteinCandidate	8	5	22	4	1	0	0	5547	0	39867	29365	178234	8395109	359627	257545	107231	0	3969	95701
284	IsMasterProtein	9	3	20	3	1	36108	165568	21128	289343	15681	17520	0	3728684	187967	0	55935	0	5873	44783
284013	None	3	2	7	1	1	3554	0	0	79463	3687	0	323420	0	0	0	0	0	0	124683
284101	IsMasterProtein	15	3	6	1	1	0	0	0	28460	0	0	0	1184595	89079	0	0	0	0	186181
284102	IsMasterProtein	20	4	13	2	1	0	0	0	0	9951	0	20968	1406110	0	0	0	0	0	0
284103	IsMasterProtein	41	7	17	2	1	0	0	4230	0	11790	0	82010	5832072	0	2919	5612	10763	14659	124309
284111	IsMasterProteinCandidate	13	4	6	4	1	4980	5820	4846	13021	3933	3500	50114	1852084	1065973	0	45790	3041	0	336465
284115	IsMasterProtein	21	5	12	5	1	0	0	30367	19083	9892	4146	790784	4208833	490882	5582	486512	0	14032	37446
284116	IsMasterProtein	17	4	8	4	1	0	0	22463	5630	0	0	1518794	3807471	79666	0	52504	0	6603	55179
284151	IsMasterProtein	5	3	11	1	1	0	0	0	17293	0	0	0	0	0	0	0	0	0	99763
284228	IsMasterProtein	14	3	13	3	1	0	0	6725	0	0	0	57239	0	0	4661	0	0	0	343121
284268	IsMasterProtein	16	5	57	2	1	8939	301067	9165	615813	15263	102023	294801	1091202	258872	0	215691	0	23770	1395071
284297	IsMasterProtein	9	2	2	2	1	0	0	0	3874	16247	0	20481	0	263398	0	0	0	0	190283
284310	IsMasterProtein	6	2	3	2	1	0	0	0	0	0	0	117149	270766	55359	0	0	0	0	304495
28444	None	4	2	9	1	1	0	0	10788	88278	21328	0	35775	2958993	201143	0	0	0	9839	607594
284754	IsMasterProtein	16	2	2	2	1	0	0	0	0	0	0	0	316170	0	0	0	0	0	0
284761	IsMasterProteinCandidate	19	5	13	5	1	0	0	284271	0	16081	0	138658	3880528	358736	2694	0	2996	38815	204290
284850	None	4	2	16	1	1	34641	0	15390	50804	0	0	173072	832197	727124	0	0	0	0	387490
28486	IsMasterProteinCandidate	19	5	24	1	1	6607	0	4875	18396	40208	0	0	0	743256	0	2913	0	17709	694371
284862	IsMasterProtein	16	2	11	2	1	0	0	9879	26719	2507	0	51868	826208	52258	0	125966	0	7943	682146
285126	IsMasterProtein	6	3	10	1	1	0	0	0	0	0	0	0	0	0	0	0	0	0	70607
285179	None	13	4	31	3	1	71849	58353	4784	133012	23552	0	25840	759546	154786	24680	0	45535	26468	1232580
285180	None	15	3	60	1	1	0	0	0	7367	13516	0	0	0	0	0	0	0	0	131515
285188	None	10	2	12	1	1	4788	1946	4140	43451	6129	0	0	310361	196704	0	0	0	14672	570941
285197	None	9	2	20	1	1	0	0	0	95093	0	0	0	31338	0	0	0	3795	0	704349
285230	None	8	4	7	4	1	0	2807	0	0	0	0	51123	3086246	467994	0	0	0	0	98159
285355	IsMasterProteinCandidate	6	2	8	2	1	0	0	0	85549	0	0	116725	3393875	4878361	0	0	0	0	473582
285445	IsMasterProteinCandidate	5	2	2	2	1	0	0	0	0	0	0	0	25846	363518	0	0	4980	5858	136138
285529	IsMasterProtein	14	2	9	2	1	4952	5330	5962	35659	4056	0	0	143911	0	0	0	0	0	1039638
285604	None	6	2	85	1	1	4497	222673	0	4992	8530	5528	30100	7497003	0	0	7052	13808	1798	0
285617	None	9	2	12	1	1	10012	34824	0	134640	7224	22898	0	564648	335130	0	10366	0	29999	405022
285784	IsMasterProtein	26	4	23	3	1	28076	19190	0	77303	4269	13155	43309	5635198	43053	0	0	0	14623	176668
285793	IsMasterProtein	36	3	33	2	1	16087	10673	22588	31659	0	12159	184176	5717902	65694	90730	5805	0	0	724394
285794	IsMasterProtein	31	14	111	11	1	386075	69834	66845	4991	118390	8490	386549	60288506	543958	196346	47250	322555	71096	139060
285798	IsMasterProteinCandidate	7	5	22	4	1	0	0	5547	0	39867	29365	178234	8395109	359627	257545	107231	0	3969	95701
285799	IsMasterProtein	11	2	3	2	1	0	0	0	0	0	0	318479	1161094	304330	0	5494	0	0	109699
285801	IsMasterProtein	9	5	13	3	1	0	3433	5306	0	3652	4581	6786	2404090	31920	0	0	0	7308	72946
285802	IsMasterProtein	11	3	10	2	1	0	0	0	39038	0	0	0	1360807	86001	0	0	0	21706	0
285831	IsMasterProtein	17	5	12	2	1	0	0	0	0	10636	0	1090178	3168363	3180752	0	2802	0	3208	105584
285833	None	7	3	9	3	1	0	2807	0	0	0	10793	0	1892334	138118	0	0	0	0	127937
285834	IsMasterProtein	19	6	9	5	1	30625	0	6654	0	9413	0	431127	3403677	57172	78219	27857	0	19877	333958
285835	IsMasterProtein	6	2	3	2	1	0	0	0	0	4858	0	287854	17456406	153142	0	0	0	5787	68196
285846	IsMasterProtein	8	2	2	2	1	238205	0	192765	0	60086	0	0	473727	0	0	0	0	0	216802
28587	None	5	2	5	2	1	11340	0	0	0	6312	0	691474	1378506	0	0	0	0	4936	77704
286108	IsMasterProtein	8	5	12	4	1	11810	0	0	0	31265	0	3124252	6700046	25553	0	15491	6786	21745	208973
286240	IsMasterProtein	15	3	6	2	1	0	0	2330	4856	0	0	0	1655668	23630	0	0	0	0	278141
286243	IsMasterProtein	28	7	74	5	1	0	5569	0	38059	3561	0	0	294518	427102	10382	0	0	0	597957
286436	None	9	2	12	1	1	0	5014	9690	74881	10211	4241	221760	1123145	938425	10103	0	10185	10749	577962
286444	None	11	5	96	3	1	0	0	0	196514	0	2705	0	22217	0	0	0	0	0	1123199
286551	None	19	2	12	1	1	0	5007	0	0	0	0	0	0	0	0	0	0	0	104554
286552	None	5	5	27	5	1	22951	4295	27711	51075	7108	4102	0	377453	179205	0	44708	0	0	971240
286553	None	3	5	53	3	1	15498	27239	4382	77380	14870	10660	90395	1342282	538205	0	13273	2234	7809	1175354
287008	IsMasterProteinCandidate	6	2	5	2	1	0	0	3635	0	0	3624	0	3711425	0	0	0	0	5170	47073
287019	IsMasterProtein	11	5	11	5	1	0	6953	2110	3252	4061	0	0	572771	1585	0	0	16153	4543	0
287021	IsMasterProtein	14	11	45	7	1	41075	44141	27211	89291	46517	9772	1517675	29039121	1350835	29129	67649	25673	36851	214171
287022	IsMasterProtein	10	2	5	2	1	9263	0	0	0	6081	18244	88838	1077720	227001	0	15907	0	0	48682
287287	IsMasterProteinCandidate	54	4	31	1	1	23552	0	2941	4510	0	4895	0	522189	0	194711	0	1220417	6245	6185357
287667	None	16	4	17	4	1	6163	0	5607	13558	3769	0	88717	53733	138053	5322	5891	0	62369	1178201
287787	IsMasterProtein	8	4	50	1	1	0	0	0	0	0	0	30876	0	0	0	0	0	0	50696
287919	IsMasterProtein	8	3	4	3	1	0	0	4519	14169	12608	6506	16466	0	175036	0	0	0	0	145971
287920	IsMasterProtein	12	3	11	1	1	0	0	0	0	0	0	0	0	0	0	0	0	0	164534
288033	None	3	2	7	1	1	3554	0	0	79463	3687	0	323420	0	0	0	0	0	0	124683
28809	IsMasterProtein	13	3	7	3	1	4464	0	3671	0	0	0	0	2122351	487985	10386	0	0	0	413890
288146	None	11	2	5	1	1	0	0	0	0	0	0	0	178603	0	0	0	0	0	0
288148	IsMasterProteinCandidate	10	5	14	5	1	0	2807	0	0	0	10793	51123	3576078	467994	0	0	0	0	189094
288167	None	4	2	19	1	1	0	0	9903	0	0	0	0	607969	24029	0	0	0	0	0
288174	IsMasterProtein	4	2	41	1	1	0	0	0	0	0	0	0	0	0	0	0	417125	0	0
288280	IsMasterProteinCandidate	3	2	11	2	1	179550	5003	38259	73222	53883	0	761452	1378631	2046732	0	581954	0	90219	1626131
28829	None	3	2	14	1	1	40157	7914	18434	509394	44224	2299	80253	14421244	435698	0	2809	3360	6980	577975
288423	IsMasterProteinCandidate	8	2	8	2	1	0	7177	0	54025	19287	0	15170	405004	769204	0	3192	3237	3989	648187
288544	None	14	2	5	2	1	0	0	0	0	0	0	12390	439109	0	0	0	0	0	0
288578	None	9	2	4	1	1	0	0	2330	4856	0	0	0	1655668	23630	0	0	0	0	278141
288581	IsMasterProtein	6	2	4	1	1	7505	10297	19064	5567	9704	7352	3959	181345	132256	0	3860	0	8818	218606
288603	IsMasterProtein	5	3	12	2	1	0	2112	32562	5898	32970	0	86184	41360	725008	0	95318	0	26866	277718
288837	IsMasterProtein	4	2	3	1	1	0	0	0	0	8737	0	0	0	0	0	0	0	0	18853
288940	IsMasterProtein	19	13	52	10	1	52259	3897	16443	155970	31531	8509	636153	1493058	487620	7295	86546	0	3751	3578031
288941	IsMasterProtein	14	5	20	3	1	0	6079	0	10142	0	0	44650	185300	149192	0	24975	6138	0	275538
289096	IsMasterProtein	13	2	3	2	1	0	0	0	3654	45321	0	17642	0	0	0	0	0	6588	288949
289248	None	7	2	6	1	1	0	1290	3754	0	7524	3301	0	3206050	0	0	0	2900	0	154600
289338	IsMasterProteinCandidate	4	2	8	1	1	6018	0	4875	0	2042	2385	348092	344228	57019	0	21427	0	0	307579
289363	IsMasterProtein	7	4	4	4	1	0	0	0	16448	0	2793	0	1419355	0	0	0	0	4221	80484
289563	None	9	2	12	1	1	10012	34824	0	134640	7224	22898	0	564648	335130	0	10366	0	29999	405022
289610	IsMasterProteinCandidate	6	6	39	3	1	0	0	0	0	0	0	0	0	0	0	0	0	0	520257
289782	None	5	3	13	2	1	35512	10363	24556	232581	8263	16247	0	181481	14555998	0	0	2868	14205	2165984
289896	IsMasterProtein	8	4	21	3	1	5630	3059	0	0	0	27725	0	236856	0	0	0	193223	4074	17607
28996	IsMasterProtein	28	9	85	3	1	13144	0	0	112014	0	0	36555	325680	0	0	0	0	0	1079584
28997	IsMasterProtein	39	3	32	2	1	25483	16737	21958	52831	0	9072	23135	75738	0	0	4418	0	0	666701
290054	IsMasterProtein	22	7	64	4	1	104075	30247	47338	126164	115345	10003	328643	1089269	426332	30765	202081	4123	35437	5571246
290138	IsMasterProteinCandidate	10	3	13	3	1	10356	8749	12217	26534	2710	0	288434	297426	1038889	0	57524	0	38679	1099103
29030	None	9	2	4	1	1	12490	1914	4609	30934	4486	0	238527	66365	108200	0	0	0	0	656795
290315	None	5	3	9	3	1	0	0	0	0	0	13603	41462	390594	0	0	0	0	4686	932924
290429	IsMasterProtein	12	3	6	2	1	0	0	0	0	0	0	0	0	0	0	0	0	0	0
290753	None	28	9	219	2	1	24424	0	0	0	0	0	55484	274337	0	0	0	0	4662	35448
291180	IsMasterProtein	4	2	6	2	1	42839	0	0	0	23362	0	0	306804	0	0	23225	141786	110072	722958
291196	IsMasterProteinCandidate	12	6	30	2	1	0	0	3515	3368	0	0	80785	3267390	29113	0	1409	2020	20264	69064
291231	IsMasterProtein	19	4	22	4	1	28795	89632	7471	115139	9455	17965	32933	352005	246891	0	2095	2906	12452	1702795
291273	None	5	2	19	2	1	44054	61670	5137	147446	2906	15147	190249	2708716	263968	4034	7487	3696	0	59450
291451	IsMasterProtein	6	2	4	2	1	5657	0	0	2358	0	3302	156033	956843	40403	0	22515	0	3696	12905
291734	IsMasterProtein	9	2	9	2	1	159610	5823	39951	0	15927	0	0	436924	7219106	0	39288	0	5261	0
291840	None	14	6	130	1	1	0	0	0	0	5158	0	0	64835	3574	25954	0	16725	0	112214
291842	IsMasterProtein	25	8	83	3	1	0	12199	22358	62143	4478	0	45025	0	0	5153	29833	33216	8462	1127511
29189	None	17	3	9	1	1	0	0	0	0	0	0	0	0	0	0	0	0	0	0
292204	IsMasterProtein	5	4	39	1	1	0	0	0	0	0	0	59489	501906	633162	0	40403	0	0	178454
292281	IsMasterProtein	19	6	66	2	1	0	0	0	0	70259	0	480140	71360	0	0	43176	0	0	225087
29230	IsMasterProtein	8	4	13	1	1	124535	21099	0	134902	25674	4100	100529	1008916	0	1946	8754	0	11883	1193327
292320	IsMasterProtein	9	3	20	3	1	0	31618	0	17423	3023	7882	30703	6379409	252061	0	4680	6077	43356	93766
292323	IsMasterProtein	15	8	33	2	1	0	8118	6503	0	6087	0	20924	0	6289	0	15867	0	6763	0
292324	IsMasterProtein	28	5	13	2	1	0	0	0	0	0	0	18537	1075559	0	359211	0	0	0	0
292393	IsMasterProtein	24	5	81	4	1	92701	65299	12637	206825	48740	78902	82988	323672	93931	0	108383	74765	118974	16481157
292454	None	13	7	79	1	1	0	0	0	0	2202	0	0	248927	528236	0	0	0	0	18543
292458	None	11	2	15	1	1	0	0	0	0	0	0	0	626128	0	0	0	0	0	0
292502	IsMasterProtein	9	2	8	1	1	0	0	17469	6761	7379	0	0	868270	236489	0	0	0	0	57279
[truncated: 6,315 more rows]
