# Supplementary material for: Bacterial degradation of ctenophore Mnemiopsis leidyi organic matter
Source: mSystems. 2024 Jan 23;9(2):e01264-23. doi: 10.1128/msystems.01264-23 (PMC10878102; doi:10.1128/msystems.01264-23)
Supplement: Table S3 — Unique and shared genes between the P. phenolica MAGs. [file msystems.01264-23-s0004.xlsx]

## Sheet: MAG84_unique
gene_cluster_id	bin_name	genome_name	gene_callers_id	COG20_CATEGORY_ACC	COG20_CATEGORY	COG20_PATHWAY_ACC	COG20_PATHWAY	COG20_FUNCTION_ACC	COG20_FUNCTION	KOfam_ACC	KOfam	KEGG_Module_ACC	KEGG_Module	KEGG_Class_ACC	KEGG_Class	aa_sequence
GC_00004761	MAG84_unique	P_phenolica_MAG_84	307
GC_00004761	MAG84_unique	P_phenolica_MAG_84	754	E|T	Amino acid transport and metabolism|Signal transduction mechanisms			COG0834	ABC-type amino acid transport/signal transduction system, periplasmic component/domain (HisJ) (PDB:1GGG)							MHSHFHKRNRGKGSFVKYRAFLFLSYFSRITHALNLVTSEGPPHTINHQLYSGIDLDLTKAVLRQLGYSVNLHFVAIGRAEKLVRSGQYDLMAPIFFAKDSDNFYISEPIVTYKPMVFSLSERNLSPDSISDLAKYAVITFQGAPGYFGDEFKTMSKQARYKESADMPMILGMLVKS----------
GC_00005254	MAG84_unique	P_phenolica_MAG_84	1885													LAPYVVIFKLVDAYFIEVVRDLQAIIAQKVNKFGVHYT
GC_00005254	MAG84_unique	P_phenolica_MAG_84	3769													LAPYVVIFKLVDAYFIEVTRDLQAIIAQKLNKQAVNYA
GC_00005288	MAG84_unique	P_phenolica_MAG_84	500	H|M	Coenzyme transport and metabolism|Cell wall/membrane/envelope biogenesis	COG0001|COG1861	Heme biosynthesis	COG0001|COG1861	Glutamate-1-semialdehyde aminotransferase (HemL) (PDB:2CFB)|Spore coat polysaccharide biosynthesis protein SpsF, cytidylyltransferase family (SpsF)							MSLKNNSGAQLWEKAKSVIPGGNQLLSKRAEMFLPKQWP------------------------------------------------------------------------------------------------------------------------------------------------------------------------------------------------------------------------------------------------------------------------------------------------------------------------------------------------------------------------…
GC_00005288	MAG84_unique	P_phenolica_MAG_84	2459	H	Coenzyme transport and metabolism	COG0001	Heme biosynthesis	COG0001	Glutamate-1-semialdehyde aminotransferase (HemL) (PDB:2CFB)	K01845	glutamate-1-semialdehyde 2,1-aminomutase [EC:5.4.3.8]	M00846|M00121|M00926	Siroheme biosynthesis, glutamyl-tRNA => siroheme|Heme biosynthesis, plants and bacteria, glutamate => heme|Heme biosynthesis, bacteria, glutamyl-tRNA => coproporphyrin III => heme	M00846|M00121|M00926	Pathway modules; Metabolism of cofactors and vitamins; Cofactor and vitamin metabolism|Pathway modules; Metabolism of cofactors and vitamins; Cofactor and vitamin metabolism|Pathway modules; Metabolism of cofactors and vitamins; Cofactor and vitamin metabolism	---------------------GNQLLSKRAEMFLPKQWPAYYKKAKGCEIWDLDDNHYLDFSIMGIGTCSLGYAHPDVTCSVVDAVQSGSMTSLNCYEEVELAEKLISIHSWAEGVRFTRTGGESCALAIRIARSYSGKNKVAFCGYHGWHDWYLATNLSSGDKLKDQLLPGLAPSGVPAQLQDTALPFKEGDIEEFKRIIAEHGDDLGVVMMEVFRHGMPNMEFIHEVKALCELNNIVLIFDEISSGFRLNTGG
GC_00005330	MAG84_unique	P_phenolica_MAG_84	1826	M	Cell wall/membrane/envelope biogenesis			COG1136	ABC-type lipoprotein export system, ATPase component (LolD) (PDB:5GKO)							GGQQQRVAVARALVINPKLVLADEPTGNLDSKNGEEVMTMLRELNREGTTVIMVTHSEKEGAYADRLVRLLDGQIMLDKANSVPHGLENEVA
GC_00005338	MAG84_unique	P_phenolica_MAG_84	2037													LGILRTNGTIEKALKQSGFINEKVTDWQTINIQMLNPGLQ
GC_00005345	MAG84_unique	P_phenolica_MAG_84	1624	K	Transcription			COG3710	DNA-binding winged helix-turn-helix (wHTH) domain (CadC1)							MLKFGDFIFDSQQQRLLTIQNTQVEIEPKLIALLEFFLTHPEQLISRQTLLETVWANTLVTDNAINKLVGNLRKALNDDPKQPKYIQT
GC_00005373	MAG84_unique	P_phenolica_MAG_84	508													MLMRDDAVDLVFLVSQLKADIEEQNFDSSLATSRLIEDKLRKVDFTELDEGEIQAYKDVYFLYTEFVKILNKKKVEMQSQFSETVMARKAINIYKSI
GC_00005425	MAG84_unique	P_phenolica_MAG_84	257	E	Amino acid transport and metabolism	COG0367	Asparagine biosynthesis	COG0367	Asparagine synthetase B (glutamine-hydrolyzing) (AsnB) (PDB:2ETD) (PUBMED:25951518)							MYHQIRLKTLLSLGLPNLVRMFAYLVGIKTGVNKVKRISSEIKKGDLFLPYIGSNVNYQANTQWSGKHTYFGQEEDNLYLPNWHKSCFNGELAPAGIPWYLIDDFNDDLGDIKGVWEASRFDWAVGFAQHVASGDKSVLKKINQWLIDWIENNPTYCGVNWKCGQEASIRVMHLALAALLLKQTRNTSPALLSLIKAHLKRISPTILYAVAQDNNHGTSEAAALYIGGSWLVNNGDHDGIKWQKQGLKWLENRANRLIENDGSFSQYSVTYHRVMLDTYSLVEVWRQKHKLPIFSKVIYKKLSLASIWLYYFTNAETGDAPNLGANDGARLIPLTSTDYRDFRPSVQLANVLFNDALAYEKEDEYCQPLHWLEIERPQTKLSDKVSKDFIDGGYCYMRH…
GC_00005470	MAG84_unique	P_phenolica_MAG_84	251													MTASTKNGNVQLLLIHAWTFISSLLLAVLLPKIFDEGEYIRVMQLLSLVSLITPIFSFAVPTYIMRHLNKLHGNELVKISLKLLLLGAALSIILLILFCINTGYLNEPSYLLCVSAICFLQAILLSYSALARMNGVTSLYFNTVALPKVLLFTVIIFIFYFEEIINYQLYLFIWLGSLLVTSLISIKKVNSLTKGLYKSECNKCDGVVKSFKEPFVFCYPIVLSNVLVVALPFLERFILPGQLDSTEVAMYIFNIDLIGKVTAVSILFLKVIVFPNILKMKIEVQCAKYHQYLRLVLILAASVFISMALLTSTFVRDIYVSMGYSIFFNSFVFKCVLFGSLLFSINYMFTIALAIVSDNAPLLKSTALTLSLHTFGILVVFKSSGVEGIAFSFVISMLL…
GC_00005498	MAG84_unique	P_phenolica_MAG_84	2457	M	Cell wall/membrane/envelope biogenesis			COG2089	Sialic acid synthase SpsE, contains C-terminal SAF domain (SpsE) (PDB:1VLI)	K15898	pseudaminic acid synthase [EC:2.5.1.97]					MTKAASIVINERIIGGESPCYIIAEMSANHGGDINKAIDLIHAAKSAGADAIKLQTYTADTITLNCEKPDFLLPSGNAWESHKSLHALYQKAYTPWEWHKRLFEEAQSLELDIFSSPFDYSAVDLLESLGTPAYKVASPEITDIGLLAYIAKTGKPVILSTGVANYSDIELAVNTLRSNGCNDIAILKCTTAYPTPLHECNLNTIPDISKSFNCVSGLSDHTEGNIAPMTAVALGASIIEKHFINDSQDESVDAFFSLDCDEFRVMVENVRQVEAALGKVNYQITESAQKNILAKRSLYFCQTLPEGHVITEADIRSVRPGFGAHPKYLPQYIGQVLNKSVEYGDRVTPDIILGQIEG
GC_00005534	MAG84_unique	P_phenolica_MAG_84	2021													MDKLFSRKEKVFYTVVFGLSLMIFASAMYRMETCGYDCSLCAVSSGPTVVVVYLLSFWTSIITLGVFLLKFLIRKFGKNKT
GC_00005540	MAG84_unique	P_phenolica_MAG_84	252	R	General function prediction only			COG0110	Acetyltransferase, isoleucine patch superfamily (WbbJ)	K00661	maltose O-acetyltransferase [EC:2.3.1.79]					MKKIFVRFKKLQSIIHNFVLKSLGVTIGKNCYISSNFKVYDFNKLVIGDNIFINDYFWCNAKGGVKIGNDVLIGPNVTIHSSNHNFSKEGVFRLQGHTNKEVVIGSNVWLCASVVVLPGVKISDNIVVGAGSVVTKDLMESGVYGGVPAKYIKGL
GC_00005549	MAG84_unique	P_phenolica_MAG_84	1943	S	Function unknown			COG1357	Uncharacterized conserved protein YjbI, contains pentapeptide repeats (YjbI) (PDB:2BM4)							MKTGLYKDWRSVLAPLAFSLVLTACGGGSDDPAPTPTPDPTPTPENKAPTVSVDAVAEAKEQTEFSLTATAADEDGEISTYAWTTTSNLDLTLSGQDTSTLTVTSPDISEDIEVTFTITVTDNGSTAKTAQAQHTVMIKRKVSSVSITGIVTDEPIPNANVTISAGGSSAQVQAGSDGSYSLELIVDESEVKDLVQIKARGTGEQSNVEFWSLLNSVETVIEQAGEDGVLQKDENFSVNV
GC_00005550	MAG84_unique	P_phenolica_MAG_84	2028													VFGTGKSSYQGRYQDGQVVRARYVNPETKERTRFCEASPTCVLEAEMRYQMVAEYEGRYFWAREFSNFDADGKEYPNSGVIFVGERNESTDIEKLEEYHVSFFYLYQAVDDGQVAWYSTTATDDMGEDIYTLQIGDAEAVQFTFENGQMQLMDGQDTIIELVPGSNNKDGLTLCKYLKGNTCTTQDHIPLFFSPPN
GC_00005573	MAG84_unique	P_phenolica_MAG_84	3518	R	General function prediction only			COG3209	Uncharacterized conserved protein RhaS, contains 28 RHS repeats (RhsA) (PDB:4IGL)							MMKRILKVNSNHKAFSCSKLFSSAKQKKAKLNVGSLLLKATLIFGVFSFEAASSELTRQAIEQNYREREKVTEKVEPLTHQFAGEKIDYFSGNVVFQMTDIDIPGNSSIPVNFTRKLRPQITAVDSGVAKQSYLLGDWEMIVPKVTARLPRRVEGLFKCGLNKPPSLTDDLFERYAIPMTYFDGISLTDVNGNIEKIYNAEAYATPSWVPGSSIYYSKERFTFECQGDSFVGKSPDGFKYTFDQAHTDIAPRATRDIQLPGGERETIELSTVYESFLVSKIEDRFGNYVDYTYEPYGSQNSKKRLKTITSSDGRSISFQYSSNTDLLESAQANGRTWNYSYNNGLLNSVELPNKQTWNYQGDLYFRLPKNVDVPRDPAVAPRTFSVTHPSGAEAEFTFK…
GC_00005583	MAG84_unique	P_phenolica_MAG_84	2707													MKTGNKRLLISLLIIIALITTGAIFWKVGKDEVFYLCSNFSEGVMKSSVARQLDTANLSSYTHSVNESGSTIVFSSKLFFVTNQCVIEFDKSDKVALAVFQ
GC_00005593	MAG84_unique	P_phenolica_MAG_84	2452	C	Energy production and conversion			COG4106	Trans-aconitate methyltransferase (Tam) (PDB:2P35)							MTPEQLKAYYQQLYKQHGDTPASVQHVSRSAQNVRFKIFHEFIDNQSSVLDLGCGLADFLVYLRQNNHQGHYLGCDFVTEFISRNNQVFMEDELSKFYELNLLEADFPQGYDVVAMSGIFNNVLTCNEVFLMKTLEKAFAVANHTVIFNALSSYVEYQDDTLFYVDPIKLFHHVKSHLTPFVQLKHDYVTKPDGFPYEFTMVLKKVGDLP
GC_00005602	MAG84_unique	P_phenolica_MAG_84	1705													MLSRWVLRNFRSDDTAEHPKDKQRVWCHTVYHSPEKENDIKVIPLPISSIAIHKDCFMLIDHETGKKFDIEDELSDYENSTSVLFNELIHKHNFTKLLDVTHKGHALEVLLNFMVIQMFLGFYNPQNKMDDKDEVLLHILSGMEENYENIEKLIFNPPKEVKPYCNTALFKKIVRVAKSKSEVKDKCNALFILSMLSESKGLPSLFGYLSSVRNNMFKNIYITGIYHTGYDFDSTEIRPVFTISPNVFILNPDNNLNLLPLAHNLALSFSVGESEYYNSHLKVYSVDPNKLKCRTSKRIHTYKVSHDFIDNITGWITAIGVSHTKTLYTPYELKDIERYLVHQSENEEYHYSPQHPQFVVI
GC_00005607	MAG84_unique	P_phenolica_MAG_84	2098													MEEAKQLLQGFSYAQLYSNHAANLALRLVLKSEYMANSRRKTGFTTR
GC_00005609	MAG84_unique	P_phenolica_MAG_84	2812													MLMKLTGIIPDFVLTKLIIIFIKKQLTPKANMLKISSQILLTLLFLTSCSTIPVDEISIEEDKINYFNELVFGSEFGNSNHKTKKWTEDINIFVAGEVTVDLNSELDLIIVEINSLIENVKLNRVKSPNESNYIIYFGTGEDYAKLEPNAASYVKDNWGLFWVYWNSKNEIYKGSMYVDTIRVKSKAARKHLLREELTQSLGIMNDSYKYPNSIFYQKWSKTTDYSDIDEFIISTLYSKRISAGMTKEKVINILIP
GC_00005610	MAG84_unique	P_phenolica_MAG_84	411													MIYEPKVLLIESPYKPDRSTIVDEVKLSDNGLDIIVESKRWKIKANFDASWGFRVLDEGDLGEFWSECDLNKGWCFEVIEGGWNSLEKTRDHFGTGKLYEPREYLIIGLNECVSILAQEPPVITELASSNKVVNADK
GC_00005636	MAG84_unique	P_phenolica_MAG_84	494													MAALQPQFLAPLKELLEQRFVPHLPPLLGQGGREDKPKKQISRAFSAFVLQQKFDLDVVTAAKAVVDDYEDHGIDAIYYHEIDQTLYLVQSKMKEDAQFQLGEAQAFIEGVKLLLNKQFQRFNQNVQNLQTNIETALDECESIQLLVAYTGNGITIQAQNYLQPTIQELIDEGEEQIAPDYQKFTATDVEQALRSEHAVDTVNERVAVYKFRVQEQPRKVVFGIAKLTDLIALHTTHDRKLYVKNIRYFIGAGRRGVNKAIKDTLLHEPENFIYLNNGITMVGNTVKQKGSIRGHTGSKHVAVDGLSVVNGAQTIASAAQFMRENPDADISQAQVMVTIINTGNDTFHKQVTKARNLQNPVDLANFAALDDTQERLRQEMKMFGAEYLYRPQQSAAAGI…
GC_00005646	MAG84_unique	P_phenolica_MAG_84	2708													MKFILKLIIYPVLVSILIIIGYIVFLWASTIHDTVTQGSKYGFTIGSNKVKTLNDVMALKKVYPDSVIYTYVKTTNPYNPKHTKLSFDIDVLLQHDEWRIYFAGDGKYSNSIRLSFKGNELDRLYRHRQYYELP
GC_00005677	MAG84_unique	P_phenolica_MAG_84	504	J|O	Translation, ribosomal structure and biogenesis|Posttranslational modification, protein turnover, chaperones			COG1670	Protein N-acetyltransferase, RimJ/RimL family (RimL) (PDB:1S7F)							MLETSRFILEKLKKKHATMQYLSWLKGSTSLYLTNTQNDINSLINYIEKYQNNSNAYLLGIFCKDSKHHIGNVKFEFLDDKKTIVEMGILIGEPSFHGKGVAGEVISAFAKYAIDKYDTELMVLGVSKYNKTAISAYQKLGFKPESRPLSSIDSSDGQLMSWKLNNE
GC_00005690	MAG84_unique	P_phenolica_MAG_84	1706													MRDNALYFPYISVPNDKWTIKTLLYWDKLSSIVPMDHIDKPQQLTPFIQNLVQEELVQQVFPAHYLYEIPDFEKCFIRLIEHQLKRARRTKYQKAKIHTEKIHPRSTIHVEKLGEIPEFLIENGLANRLNWAWYEVESWVAKLFMAYLASCLGSLEQVNAAPVTNQASFSKMFGNLKPQFKRTNIVHHNKARDVILRSLLPVPDETVTLDDLLRFKGDHGHLLPELRRSIESHCSIIATLPNAEDRWLSTEAFIKECKDNIDQITDAMRPTWSQISFGSIAPLFGAGLTLHATPVSNEVAHIGSTLTLAACAYQAIKSVRGNREVELRKPLAYIAHANSRLFA
GC_00005744	MAG84_unique	P_phenolica_MAG_84	501													MNKKKSIMLFAVDPGGSNSIGVLSQELSKNYVIHSYAREAAYKHLLENNPGIKVTHLHDKYCQYSEHMFLKLLKKLNPSVVITDTASRDYSNRSLWQACKLAGIPSIAILDQWMSYSVRFLKEHKSYQDKQSYEIEEYNLPQVIVVMDQSAKTEMVKEGIPEKMIYPIGSPYYQKLNNFSKVIKQKSKQDLQILFASEPITSTYGHTLGKHIHGYTERSTIHALCQSIEKSDYKRKIGVSIRPHPREPKQRYKQLLSRYKFVKLCRSKTVYDSISCHNVIIGMSSTMLLEGAFINKPIISIQIGNHGSSPFYLEQIGLTQSLRYTFELKRLIENILRNNLKRYQVNIDSKGNAIESISDLIESL
GC_00005759	MAG84_unique	P_phenolica_MAG_84	816													MTLISLIASPLFHQIKLKTLNSSHRYAATPQTFKASLDKIRQKTSPKSDLIREKTDLRADQPAKRTLIRPINRPLITLFGSIFRIYRTFNYINLFFRSKSKCSKINKIELYTGSLSTLLKYQHKNLKEDLFKPVNSPKKIN
GC_00005773	MAG84_unique	P_phenolica_MAG_84	491													MPVSTLEKDLFQMDASYKLIFKGNIQPNTNIEDAKKSLCELIGISPKSIDKLFSGKAFAIAKNLTKQEADDKLAKLQAIGLIVHLKGGEQAQQPNSQQSPNANKVDLEALSSTVKQSITSASEVCKSATSTFMSKASEVAADLKEQKESLANTVVIESNQTLKPKKSTIWQRRYFKIVAYISFFWATISIIAAILIATGTGVKVMDALGGPDIQAQEVTYEHLAETLEQKEESRYSSEESEHSYEGSIKDSIKEQQALAEKAKIIDEYFHKFEININAFAKELGQASLKESKLNSRYKHYFTEIDSKVENNAFWKDLITFTEELADDASTLNDLKETDSRKVEWQFAVEWFTKRYVENLRNQEQAAQQQDKKIAKTLDSIGPQLIAIGVAFGLFMNFTM…
GC_00005777	MAG84_unique	P_phenolica_MAG_84	2024													MRLNSEYISKVRELYDRYPELEMIKKEDLTSKDPEILKAINACKFILNYYEFLAIAIKSGDVDEKMCKTFLDNIFKGMYLKTRDMIEIYRHKESNLLAENFTFYAKKWNPSLNKQI
GC_00005795	MAG84_unique	P_phenolica_MAG_84	1711													MIERASIRFHKVKSCGLYRERARNPEMGSFTEIVNNIYNWSNAGGRLIQNTCTYEVSEESDMDFLETYLVSMKHDPNSGDYFVAMWNRTHDSGDSVYALDPSATIDNINETALHRGNLPSQSIPGYATYFWLMPSQNTIATITFGTPRTGMKPFSYWLESFIKTESRYVRFDENDQFLGYAVGNNQPNIELVPRFTRTLHKNPAKRDLIIRSREQIRGVIRRINLDRAQPVHEGTVDKLLGLIGIANRNEHMPHEIPLTYELNYTPSEGELNRIIANYEAGQDNGSWEDVGFKFPQNNVFGADEKEWLSKSYSKGKISIDVEWVVVGQLLNMINLKDSINSRREELMALLPAIREVSASPQVA
GC_00005797	MAG84_unique	P_phenolica_MAG_84	2454	H	Coenzyme transport and metabolism	COG2227	Ubiquinone biosynthesis	COG2227	2-polyprenyl-3-methyl-5-hydroxy-6-metoxy-1,4-benzoquinol methylase (UbiG) (PDB:1BHJ)							MSDIEKKRQAWHEQAQGDNAQKQVARLAENNIWTLLVENINLNLELSGDETLLDVGCGNAYLLSRLKVTPKNIYGMDFAENMISEAKKRLPEGTFLQSEANEVPFKGPFQRVLSYSIFHYFPDLEYAKQVLIKLIAITDSKGQILIGDLLDSRFEEEIKSGSDLTIEASLPVIHRYSQWLFIDISSLKKWLEQQPRVAYVDVINQPSEFSLSWYRKDLKITLK
GC_00005817	MAG84_unique	P_phenolica_MAG_84	2874	S	Function unknown			COG3291	Uncharacterized conserved protein, PKD repeat domain (PDB:2KZW)							MSVNIKICLALLFGTLRKSWGNSLISGLYIRVELCKKCTFKGHPSNGSDNKVYKTKLKQIEIISRIGVAALFCVSSLLVNAEEVNNIDLHFIVAASDNSGTNAQVDKAKIDESIQKLNAIYGGSGYSYRYKSTVFVSNNEMPGYNDEDYDPDNRMLFVEPYFDREAFNIMVADFERVNGRAFWPYHGIDSVLVDSEDLDKTTLAHEIGHNFSLIHTYSDGDEEPISVQIGSKGYLYGDQIIDTPPSHDGLEDDMEDCIYSGTAVDEEGTPFAPDAKNIMGQGDNTCRTHFSAQQVDRMQYVLQRDKYHLFNKYGKGRVIPTCENSSVVIDFPHFDGFNFNEKLQHPWVQDVQNNPFFFRTSPDSNSSSTGADEPYEGHSYLQVDSSKRDDTDIDGLVFA…
GC_00005869	MAG84_unique	P_phenolica_MAG_84	618													MGTSEQAEVKHLKAQGAYPATGILNTEGFLFYHLGCLFLLADPAQPTIRLHAEGIGDDFDFSICDVEGSFTLPASDLEGSCEFSLLEADFEEGGIELTIYKKGEVVGEFAGVCEGLGEAAIVKHKGKLSIPKPKEHVNVFKFVGESGIESVNFYYGDVNSITPGQPLGDIVCENQNNGKTVEIKIDAGRKADKANATWFNDSVNSESNKMFHTRGGANVPNELNFAIKGILEINNERYNVCLGQGTSGTYNNWHLASKDINSPHPHKGGDIGSYHFTQSGSNEFIIKKN
GC_00005895	MAG84_unique	P_phenolica_MAG_84	507	S	Function unknown			COG2604	Uncharacterized conserved protein (PDB:5MU5)							MVEQSHLNKQIEQIERQLSTSVAMAKKEEVYIEEANIRFENNLLAFKRYLPDVYEKFLYFSPKKEFKLFLNPEGSANIIDYATKSPMYSESPREQVDKQIHSAINSPIFSRIDYGYLKNMENKLDFIHVDLLNEAGVAYSKAQAELNINTKIKGKVPSVVIFGLGLGYHLEKLLEEVPSEYINLFEPEEDYFYASLFTFDWDSYLKKVDEQGASLYLSVGVSEEEVYRELYSRAQEQGPFTISNSWFYQHYPSLSINNLIMKIRDNFHEFFMGWGFIDDAFMSLAHSCENVKRGLPFFQALSSQKNIYKDFPVFVVANGPSLDKDIEIIKSIRDKVIVVACNSASTALLSNGIIPDFHAALERSRATYDFLKAFLPEEARKKMSLLTVNVMHQEVAELF…
GC_00005906	MAG84_unique	P_phenolica_MAG_84	1918													LPLCNELDCFRTKNAGNIETAKSHEKV
GC_00005916	MAG84_unique	P_phenolica_MAG_84	2189	T	Signal transduction mechanisms			COG5635	Predicted NTPase, NACHT family domain (NACHT)							MSGIEEKAALEAIKPAAGFIDALLAPKVAKLKLWANEKELKGRLDPNKLPQIMEEYLVKLSDRVSEITSISFPLIKLNIFEAYEPLILGKLNYDNSTAKAEVELKELINESIKSCLIVDHAGMGKSTFSKFIVASLLFKSDRIPLFFELRKVNIELDLIDNLCKELDFPGNFFDRELFYKLLQLGKFYVILDGFDEVSLDHQETLSNQIHDLSLKGGDNIILLTSRPQEALPDIVKSEPLRFNPFTHTQAISLLKRYDDISGLNVGHDLTAQIDDVPKKFIESPLLVSLLYRTFGVNKSIAKKTCTFYEEIYHALYKGHDLINKNGYGREKKSNLDFEDFRKLLRAMCYFMMLNKKTSFENWSEAVKYIEKAASISSITPSSPSRFLDDLLVSVPLMLK…
GC_00005926	MAG84_unique	P_phenolica_MAG_84	495	V	Defense mechanisms			COG4823	Abortive infection bacteriophage resistance protein (AbiF)							MGGQMSRKTTPKITFSKPPTSFSDQVRLLQQRGLVISDVPKAEFYLTQLNYYRFAAYCLPYEQDHASHEFISGTKFEQVLNLYVFDRELRLLVLDAIERFEVSLRTQIVYQLSQKYQTAHPHLKPEIFGDLLEYASSLGKLTSEVKRSREEFIKHLTQKYQEPLPPIWACVELLTMGQLSRWYSNIKLRADRQVISKSYGLDEKTLTSFCEHLSLVRNLSAHHSRLWNRDFIKTTVLPRHGEPALIQSLQNLPDSDRRLRKIYNTLVMLGYLMDRICGEHHWKQRLIQLINHHQIDIGRMGFTDDWQARPIWQ
GC_00005939	MAG84_unique	P_phenolica_MAG_84	3426													DWLSAANAVLDNANRRLEPACNSSALPQNAPICA
GC_00005941	MAG84_unique	P_phenolica_MAG_84	3466													MTKKFNRQSNIPQRDPNKGFCRNKKQVFFALEVLKATSSDTQTLVLGHIAYHHAKHSKFNSSVSAIAKHLNYSINAVKNALKKLLEPSDGENEALLREEPNPNSYSRQLFINTKHPLGYRLLQSYVQMLNKQQSQHTLRLYGVQLHLFKSKTRYDSRHQHKMLMLYALISGKLNAVKLSKAIKRDCYIQSIGRLEKKLLWSYMTVKSLLESIINAGLLSVDSRSIKHAKCFVFRAATSVKQVNEYESNQRAAAPIERYRT
GC_00005947	MAG84_unique	P_phenolica_MAG_84	3583													MNITKTLLTASVLASLSLGSSSSFASNKIETFSAISSCNTVVGTTETAGSGGISNGSGGIKATSDLVIISCTLPTTTDRPGVDVYINDGSPAFSYPGFGGPPIKNGGTTVCSLIAYDNFGNVTSSDSDFANNPWSESLNLTLNVKAQQPNSGYYNFACRLSRNDVVYMYKHNPFSEPDNGEF
GC_00005977	MAG84_unique	P_phenolica_MAG_84	2190													MTPSIINDVRTVLQQKGLDEIYINEKMRGFEGVTTNLEALARARFLDAEGRALLADRTVFTARELDGFFEVAQRFSPLI
GC_00005989	MAG84_unique	P_phenolica_MAG_84	3372													LPLGDTPTKVVDCFSSNQEHGAEGET
GC_00005990	MAG84_unique	P_phenolica_MAG_84	3524													MKIEIDNFAELKLAAAKMKGLHAYLGVLRKAKKTYDEGLTLAKQHVQDNGGQLHELEDGVIKMILNNEEAFCFQPYSDIDLFYFEC
GC_00005992	MAG84_unique	P_phenolica_MAG_84	2659													MDVGTLAIAGRVSGVILKSLRLQIKGIYQFNIKALVNLLTKVQANILLLTTRNNKASVKAGFEYEVQGV
GC_00006067	MAG84_unique	P_phenolica_MAG_84	1710													MNRRMKWLLFILTSLIALVILYFLFIAGKNISYEAQSKYFDNVRTIASIIFGVTGAWLAITYPKALSSASAARQASADERAEALNRATEDSKVLIGFVRTMIISIVVIAISLSIPFVKEVLALYQWAIDIKEYFRGALYSLLGITSIVQLGLLGLTLKNTYLALTELNRETAEAVTRAERDRNREH
GC_00006093	MAG84_unique	P_phenolica_MAG_84	3514													MKKIAFLVFLLPFYASGNTGKFQIKHIQVELGHVYIFNSEMKNPKNCGRSGVVKLDKDSAGFKEMYSMALTAYTTGEKIGFWSNKCSSSPWGQTVNTAYVSYLAK
GC_00006121	MAG84_unique	P_phenolica_MAG_84	3408													MVLPHSKLVREGFSNLGAIEDSVPSDCSYFSTLILNHQNHIIKRLNVNFASFSYNFPLH
GC_00006124	MAG84_unique	P_phenolica_MAG_84	2187													MTNDLHFKVTVKSIIQHSPETLPIHQLKMGTKLWIQLVGLAGKIAKVPIVFISSEVFELSPKANHMEQQFIIKLHDTETADKFRLKDSLIGITSIEAHMNIIPTETIVEVLITPLPLNYKPTQGLDKFKDSYRSISAFEAISRGPSP
GC_00006129	MAG84_unique	P_phenolica_MAG_84	1276													MEIFCKRTNEILKLEIMVRDQVKANLYKISRNLNGSVPAVPMDNRSEYISLTSEIICVVSPYNKI
GC_00006144	MAG84_unique	P_phenolica_MAG_84	1696	S	Function unknown			COG1357	Uncharacterized conserved protein YjbI, contains pentapeptide repeats (YjbI) (PDB:2BM4)							MNIEGIVSFSSAWELICSKHKKELDELVTGLGNYINGNVELGGDPDRRTYREYFEKSLYDLGWSLNDRTIYTDSGRRVPIRFIGPVKNGVAAQIGSPSPDFLSRWLFNHSTLAIRNGLAEVAILIVPMKSEVKDEDRAFLNRNTFEYCADQLEMLSPLSVDHPFIILGYTSQETLLDPAIIELARSEQRNSSASESVVDRSIEFPAEYQQAGIGILNYFASYLNEEYPDENATVRIEQSGLNVRMVVESESGDKEVIEKALHEYELIVSGQERADKFTNSEKLILELRNEIRVAKFRLESQQDIISLQNLNQKKNEAHIENLMLLLGDGLKSTSENHINVEVNPCIQNSVSVEINQDVSLAIGNIEELLESLPKDSDALLPLRDLEQSLITIESEKDKD…
GC_00006145	MAG84_unique	P_phenolica_MAG_84	543													MLGIVESTYRGGRCVGKSDRPMFLAHHLTLLYLHALFANFQTPHSPVVPGSSPLVHQPAL
GC_00006176	MAG84_unique	P_phenolica_MAG_84	2458	M	Cell wall/membrane/envelope biogenesis			COG1861	Spore coat polysaccharide biosynthesis protein SpsF, cytidylyltransferase family (SpsF)	K07257	spore coat polysaccharide biosynthesis protein SpsF					MGRTVAFIQARMASTRLPNKILKKMNGISVVEHLISRLKKSLLIDDIVVLTSTNIENQPLCDVLYEKGIPFFRGSENDVLERFYLANQHYQADNIVRLTADSPFICSEIIDELIEEFNQKDAQYAYLSERFAEGVDCEIIKATTLNEVAKKAERASEREHVTLYIFNNLEEFNVIELQNETDDSVYRFTLDTLDDWQVIKKMAEYFSDNSTKVTYQDIKLYFDTHPDVFLINNHEIRNEGLAISLLKEQEKYD
GC_00006199	MAG84_unique	P_phenolica_MAG_84	2626	K|T	Transcription|Signal transduction mechanisms			COG4565	DNA-binding response regulator DpiB of citrate/malate metabolism (CitB)							MKILIAEDSDEKIDDLISFFECSIAFNYELDICHSFKDTINKIETKKYDVVLLDMTMPTSNNGLKNKRIKNRSLAGKDVLDTLSYNEVELPQFIIFSQFGEFGRHSELVSLREIYQDLYEEYSDIVVGYVKYESNSEVWKRDLSVLLNGI
GC_00006207	MAG84_unique	P_phenolica_MAG_84	3014													MKLKLSKKKVKNLSFNEKSIAKAQTPQINGGTNSGTILTFFDPNQPNEVDAVCIPQLLPSRNGC
GC_00006217	MAG84_unique	P_phenolica_MAG_84	3015													MAGLNYRKLSNRFDYFSLFYTSQTTQEYCRPFELNYLVSLRYHGMLLVSLPLLSQLLEAEALDSTARFHS
GC_00006224	MAG84_unique	P_phenolica_MAG_84	486	L|X	Replication, recombination and repair|Mobilome: prophages, transposons			COG0582	Integrase/recombinase, includes phage integrase (FimB)							MARPATRLTDAKIKNVQSTGKEQTLSDGGGLQLRVRVNGTKSWQFRFKDPISDKLQKLGLGTYPSLSLANARKKAQEFSELVAQGINPKSHVQIKKDEGKKALANTFEHIALMWFERKEQRVSPEHAKREWRTLEKYFLPVLGKTPISDINAPNTIDHLRPLESEGKLSTIKRLCQTVNQIMDFAVNSGYIKANPLAKINKVFAKNQVEHMPTLEPEKLSDFVNKLLAAEHVQNKTKYLILWQLHTMTRPKEAARTRWRDIDIENKVWTIPKEEMKKRRAHTVPLTDAAIDILDRMRPLSGRAEFVFPGERDPKSHMSTYTANAVIKRSLGFKGELVAHGLRAIASTALHEQGFDSLLIEACLAHADTNEVRASYNRSDYLEQRRPIMSWWSEFIDMNT…
GC_00006235	MAG84_unique	P_phenolica_MAG_84	2871													RSAKSEEVQVVPTKLVGDNYNSLFFEQKIVVSQIKLKLFLLKF
GC_00006242	MAG84_unique	P_phenolica_MAG_84	2149													SLIAYRLSLIAYRLSLIALIELFLFWTDQFGREIFNLFKIRIFSLL
GC_00006257	MAG84_unique	P_phenolica_MAG_84	1517													MISYRFLHLYLKGISLNESTYHVEGQFIKMTKFGFWFFACMTALSLGVTFIPEEDGTFNLAGIVTMLLTSAALGAFTIYAYRTLKSFPNFSISIDDEGLWYAHKSKSDGLITWTSIQTVQEKPTGQKLSLKNDKGEKLITVHYQLEGFNELRDKLAEHVRENYSGINEPTFAKGIGHHLFNVLAIGGFIALTIYGYSHFSTFLFWGMVVLVLVCLNEYCSGYYKVYVAGTNLIAKSILRTKSYKLEDIKDVILLDDYNKGSRIPNVGVIFADESGLKLPSMGRSAIEIHIILKNLLTTHSK
GC_00006284	MAG84_unique	P_phenolica_MAG_84	499													MKKLLFVLFSMVLSGIAFANESPVVTVTDFGETDDGDIYLFFRLYDSEGENMGVDAYISKPNSTTSFEFATKNGLSSRGNGVHAITWAQEDISSYVVSSNSYSVRLNVFDEQNNETVAYSSQITYMYKVENDPPVVSINSLTENDVGDLVLTFSLDDNEGENMGVDAYISNANSTSSYQFDTKTGLSSRQNGNHTITWPQEDIAAYVSSGNNYSVRLNVFDEQNNETVAYSSQIT
GC_00006303	MAG84_unique	P_phenolica_MAG_84	2706													MPAESSKFFIVWKIVFKYLFYVSFGVAIFKSALFGLHNGFENLELINILSAILIYTAGAALLSVIISLWVVIKDRDYKKS
GC_00006341	MAG84_unique	P_phenolica_MAG_84	1698	L	Replication, recombination and repair			COG0433	Archaeal DNA helicase HerA or a related bacterial ATPase, contains HAS-barrel and ATPase domains (HerA) (PDB:4D2I)	K06915	uncharacterized protein					MRGLVMFTPSEELKIGQVVEVSGTNIKVEISDKISELTRTFNGRVYPIGQIGSMVKIHYGRKIIFGLVTMLRMRSEELIEAGMPVAADSDQRVMEVQLLAEGSWNNTKSTLAFKRGIKTYPLPQQGVFLLTNEEISFVYRSAEGTRDDEVDPLVPFAVYSASESTACRANINKMFGMHCAVLGSTGSGKSGTVAAIIHSVLLHKNDDKELSPQIVVVDPHGEYGSAFKQRAVQYRAYDIATGDDGQEEIKLPYWLMSSDEFTNLVIGKTERSATSQNNVVQKALAHARMVAAGVVKSCPREFGTEALNHLENFDDPDLCDGKDTSDILEFDRDKPRPFCLDEFESHLRYIQGGRFKKGTKILETLPPTDLGKSPVPSVLDKLKVLRRDTRLSFMMKCWV…
GC_00006345	MAG84_unique	P_phenolica_MAG_84	1275	M	Cell wall/membrane/envelope biogenesis			COG3131	Periplasmic glucan biosynthesis protein OpgG (MdoG) (PDB:1TXK)							MKFSYSIMFFISLFLAACGGGGGSNQSNSVTVNQVPVANAGSDQIVDEEIEVILKGSGSDTDGSILSYKWTQTFGEEATLINSTSETASFIAPKVTSDEILTFQLNVVDNEGASGTDSVSITVKPKNNPPLTQWSIPSLNLASKKFIFTWEDTPSATHYKILENTDGNSEFIEIGSDIPQGTQRAEFVIPLFERHSAQYKLKTCIQTECLDSDILSVEGTLVDSIVNIIGSNTEDGDRFGYAVSISDDGSTLAVGAYEEDSISTGINGNELDNSALWSGAVYVYQKTDEGWVQEAYIKSSNNEFSDSFGVSVSLSGDGKTLAVGAYNESSAADGINGDQADNSAEWSGAAYVFQKVGAEWIQEAYIKASDSRSYNYFGISLVLSGDGNTLAVSAPQESS…
GC_00006394	MAG84_unique	P_phenolica_MAG_84	2875	U|K	Intracellular trafficking, secretion, and vesicular transport|Transcription			COG0823|COG3710	Periplasmic component TolB of the Tol biopolymer transport system (TolB) (PDB:1C5K)|DNA-binding winged helix-turn-helix (wHTH) domain (CadC1)							MTNYDVFNLGPYTIHVNENQISCLEKDFPAPPKVVNVLRYLAEQHPKVVSRDELIEQIWDGNQAVGEKALTNTIWQVRQFFNHPNAEIEVIETIRKRGYKLNVTPQPVGIEKPLVQSDYTNKSLVFPLIVVASIISGVMFSLQKKVTQQDITSGVTSITKMPGSELRPVPSPDGKLLAFTSNSGGDRQLYVKTLGDENVPLQQVTFADKSPFKAVWSSDQSALYFAQKNAVSCEIVKLSLNTKEISKLANCPVKSGYNYIAISNDGKTLAFHGQEEGDPSDGIYFLDLARQNAKPIRFRCAVDCQYRDRDMAFSPDGKTLAVTQRKSKTLERIALYTLNGQELKILSQDHSDIVGLSWHPSGDYLAYGEQTADKRTGFIVNVANEQKYKIDIAGFSYPS…
GC_00006404	MAG84_unique	P_phenolica_MAG_84	416	S	Function unknown			COG4916	Uncharacterized conserved protein							MFLETAVSTDFLTKSAKLLASDFFKVSMLKLQNATSEAKIKEVSSWFDSESLVLVLGAGSSASYGLPDWNTLLQKLLLLTLKEDNGNKDEIDEKSSVLARTFSQVFESNSLVTARYLHNHFKEKHPRSQLAFETAIRDALYAELKVTDDSDLMKEIRKLCIAAGRNPNLDSIITYNYDDLLERCLRNIEVDIPFHSIHASGMKAQKKELPIYHVHGFLPSSGKLTTKNKVILSENGYHEQYSNVYGWSNLIQINKFKDHNCLFIGLSFSDPNLRRLLDISKNERGDSEIHHYCIKKRYDQNYVEKKLVKILSENDEILSDKIKAEMKVSDFVKELIELMEKFEENDALSFGVGVIWVDSYDEIPDVLSKVRTQSAS
GC_00006410	MAG84_unique	P_phenolica_MAG_84	1704													MAITAFSKQLNRELDALQYFSLLGHDIKKDPELNFISDKERLNVKKDIMCPSCGVENAIIVSGSKNDKNKAIRQPHFRFLDANGNEAHHEYCDLKTVEAFKDITCSNVSFLSQKSNTELTKLIGEIVSSALTSEIIKLSDMVKFRQWHFNLKKHNISQVYVSSNKLYPYEVYKCRKNLNTVSALNPTIEPKSVINKLALDKIIAQNKDTYHKIEQHPDFKIKARDIKSFFKNGSRSVFDVRLLSEQYDLSNKFGHAILNSFKTTLNSQREKSILQACCALFLYVNKWQIETSIDMFNLALKNRNQKPKIEANIIGFNPFYKYEFYAAILNINDVVNSLPTSEELRILVAETAKSLDKKI
GC_00006411	MAG84_unique	P_phenolica_MAG_84	256	M	Cell wall/membrane/envelope biogenesis			COG0438	Glycosyltransferase involved in cell wall bisynthesis (RfaB) (PDB:2IV7)							MNNGILKKKKVAFILDHDLKAYRLPLFLKLQDSGVDVTVFHSGDEVDVSKGFKQKLIKRVLLGPFEYRSLPPLSGFDIVVHMQNIRMLNLWFMTFNPFRRFKLIHWGIGMSSRKGVYEQSKFIIKLRNLLAFFSSSQVLYSEYPLRYFSKIVLSKTFVAHNTVYSPFSVDLSNRAKKHFLFIGALNKRKGLVDLIDAFEVYLSFAVKSEVRKLVIIGDGEERSNLNKMIVERNLQDYVELVGQVQDEKLKASYFEGALACISPKQAGLSVLESFSYGVPFLAYHNAISGGEHLNIISGSNGFLAKDKPDLTKLMIKLSSDLEEASEMGARAFAYYHEFRSLNNMVDSFRESFNYVSSN
GC_00006428	MAG84_unique	P_phenolica_MAG_84	3457													MKIGLQSKTQVKNGVIQSYWFENESIGLPKTLFHRVTLPLTEFDSGLDYDEQPTKTEIILDWYKLDLSSPSRLDGMNLSHSIYTDAEGSVYIGCAHNWCDVKELIITKNEDGSFKVSGTIFVEFENEGVGENESFTFQTCCEYIET
GC_00006478	MAG84_unique	P_phenolica_MAG_84	619													MAGIACILVTLASCSEDVMLTDSTINKIELEIRESFNGLVEAANSLDTRHYFEFFDKEKFAGLSANGTNWNSIEDFKALINPSFAMVEKIESLEFTNVHISVIDANTAVLVNEYEQSAQLKSGEIVKGAGGGVQVWSKASGNWKLVSVSASNKSN
GC_00006519	MAG84_unique	P_phenolica_MAG_84	2625													MELLVKGFFRIFRRDILPNKKKKKGGSLKSSISKELHDFKVLLLGYDTPPQEIIRHILDLLKDSKHSEIKKWHLFNELLNLKEFQAGMRSIYLDPSMDIEKRYLDPSTNTTVDEELAWLLSVLKTFPEQLRSFVLYRDDIQNNMLLGENENSIERLNELVRDTGRSIWEISCLFSCLYFSGKDHELLRIRNNLPKEVTRQSETTILYEFQKARSSSTYDNYLTSLSRQSEDLKVDGLNDYEKFVSFKFNFDPAENYGDLKVLISGYFYGNIVDLYTFCLRILRYCYLHNVPLERSLKEARKLYDVLEDNELGLFLSKFDLEAEKFFSDKRILQIYDNYLHENFDEVIKDANVVLSENPSLSILYEVVAKSLLNSSEELSLTGPVKEIIICIKGLSEKKN…
GC_00006552	MAG84_unique	P_phenolica_MAG_84	1699	L	Replication, recombination and repair			COG0323	DNA mismatch repair ATPase MutL (MutL) (PDB:1B62)							MLVSDKKSMPLASITVVEIKRPMRNDAKAGEDKDPIEQALGYLERVRDGETKTPQGRPIPNASDIPGYCYVIADLTPSLLKRCKMLDLQVTHDHLGYFGYNKGFKAYIEVISFDRLVNMAKERNKAFFDKLGLPMS
GC_00006557	MAG84_unique	P_phenolica_MAG_84	254	M	Cell wall/membrane/envelope biogenesis			COG0438	Glycosyltransferase involved in cell wall bisynthesis (RfaB) (PDB:2IV7)							MKVLHLGCPYLPYKGGSTKRLMNLAKHIIAEGGVQQYLITPSSGEESDARFFKKTLRTTSVNKFSFNKEIYHFVKQVSPNVIVVHNSRALLKWILFYRCFFSNVKIIVEIHSIRDESFFKKKLNQLLYSMSDMLVHLSIASHEYMTKEYGQYPSSVIYNGIEAARNNQSQKDYNSSNTAYAYVGSFHKWQGVNLIAKSAVEIGESYWKQNKLILIGSGPEFQSVEKALSKLVASGCNIELYGWKDEAYIESILNDVDFLLAPRPSSIATETVLPLKITDSIKYLKPLICSNVAGLMEITADENAAFYFDKSDELGLVNFWLNKPSKEEYKCVLSALEGLNNRFSTWQESARLYCEVYRSLL
GC_00006559	MAG84_unique	P_phenolica_MAG_84	882													MTAVKITHFTLRKSNLASRTVNEVLDVVLFYIHVATPIGYPYPHLLVLRNFVSVTRRPCAKITLLRNVYFAR
GC_00006568	MAG84_unique	P_phenolica_MAG_84	2570													CPSVGLLTRLCAIDVDTYALLILYLFIYAERLTQTNYAQGLFIKP
GC_00006591	MAG84_unique	P_phenolica_MAG_84	490	K|X	Transcription|Mobilome: prophages, transposons			COG3311	DNA-binding transcriptional regulator AlpA (AlpA)	K07733	prophage regulatory protein					MGTELRLIKISKVIEKTALSRSSIYDYMSKGLFPNSVKLGARSVAWVESEVDAWILGLNRS
GC_00006594	MAG84_unique	P_phenolica_MAG_84	1697													MGDLIDDELFLQVEEHLKCSEQSWLLGAGISFDAKLPLMYPLTNKVKKDLKASHKGLYDDIVTPLFEELPDQCHIEHVLSHLGDYAALAERNKEKKTVIRGVEIELATLEEVHNTILESISKVIRCGYVEDKDGNTVEEGSLSNPIVDIEAHLEFVDTLFNHASAGVHERRKTVNIFTTNYDTLLEDALALNKISYWDGFDGGAIAYRKQKYGDPIPANNQRANLIKMHGSIDWFLCDKGYVWRVRENDLYPKADRRVLIYPQATKYVATQQDPFSTQFDLFRKSLNSANSNILAVCGYSFGDDHINNEIEFALSKAENKTVLLAFLECRDEIPPCLEKWRSDSFSSRVIIASIHGLYIGKEGPFKRKDEDDYWWTFNGVTSVLKNGCEV
GC_00006614	MAG84_unique	P_phenolica_MAG_84	2450	H|R	Coenzyme transport and metabolism|General function prediction only			COG0667	Pyridoxal reductase PdxI or related oxidoreductase, aldo/keto reductase family (PdxI) (PDB:1LQA) (PUBMED:32253339)							MKLALGSVQFGLNYGVSNQQGKPNLKEVEKILKLAVDNQIDVIDTASAYGDSELVLGKLNALTRYCRIVTKLPPLNHEVFSQDDCEHYLDLLRKSLANLNTDNLYGVMFHAAKDIKKEGVTILCQALNQFKNDNIVQKTGISLYSHGNFDDLLKDDFIDLIQIPFNCFDTFFKDSGYLERFKKNNVEIHARSCFLQGLLLMQSEDLPSYFSPWHKQLEEFTHIAQQHSISKLELAMLYTLNEPLIDKIVIGVNSEQQLEEILEAYSKISDAGICDLPVLSSKDQALTNPAHWKL
GC_00006630	MAG84_unique	P_phenolica_MAG_84	3459													MGNTSMTAYILVAIWIIGGLALYFIGKRRGLKFGFLLDLAAAFLGPFSIPLAFLLKPKNRTS
GC_00006647	MAG84_unique	P_phenolica_MAG_84	2703	S	Function unknown			COG3755	Uncharacterized conserved protein YecT, DUF1311 family (YecT) (PDB:3GI7)							MRIWIFLIAFFSFSALAEEDVDCGKAWTTLKINQCMYKELVGAEKVLDKYLVKSLERYSEDDVSVASIKKGQEAWLNYREEHCGAVYDTWRDGTIRTAMSLGCKLELTHQRTVVLWKSFLTYVDSTPPLLPEPKPYAPKSY
GC_00006653	MAG84_unique	P_phenolica_MAG_84	255													MHILFFIINAAFFLFSIRALNLASTKHVSMPGVYYCLSFLPIISLLSYDFKEKTFYRIGIDDYLIAITLHTVLLSIGIFLSYLLFNKGKVPCRDYSFSLNRKEKFSRFDWLLFVSVILIFFHQVFTLGDIPFLMIFLDVSVSDLTMAREGGYKLQGGVAVYFWHFSRMVFVPYLVCIAFIFLLQENSSYNRKLFLIVLTVGVLNNALSGAKAPVAMLFMCMFFIFVGAKRNINLKYVVYAIVAVFVFPFLIEYSFSDKGFLNTLEHFTQKVINRFSYETFDRTLSYFDVFPRELEYLGGRTNSLFMLFSQLEYFNVQNYIFIQRIDGQIAKHLYHGSANAHFIGYMNADFGLVGVAFSCLIMGIVIGTIDVYSSAYLTSSKTLAMYMVVAFIFWKLMGS…
GC_00006704	MAG84_unique	P_phenolica_MAG_84	1701	X	Mobilome: prophages, transposons			COG2826	Transposase and inactivated derivatives, IS30 family (Tra8)							MLAVKMGDRFKLDDGHIAELIMADSYKVILEDTENKASVLPFQIDEFSEALRNEEISPVLNIQPTPELTEFQIAARNERLKYVHTLSEMVHEQNVKPTSRDTYPLLIAEVEKRYPETQKINPKTGKKYHPGHSTIARHWKTWVNNNYNDDALASKLRNCPKRVDHHSEVFLNTHISNTWLHGKSKHINGHYTGYKKAVEDASDDNLYLVSERTFRRRVGELRAFEKRFNSAGAAERNQLTLSYTKRYRQQYALQRVEVDRCSINLCLIDDETKKATEKVSLLIALDCFSRMPLAVIVEIGEGENKENVSNLFQHMFLSDNLMPAKGKPLNIIADNGPGFNNSVIHAIAERLGTTITHAPALKPQMKPFVESFIGSMRKRFFEGWLLIDENGQQHVSIPG…
GC_00006706	MAG84_unique	P_phenolica_MAG_84	1703													MQFAVKPGFIDDESYISFALRLAKRNGYLRLNGLLTQPIINQLVKNEKSALKAIDMLLPNSKPNNIQLVATPLLRKSLSLNPRVCISCIKEKGILPANNQDPFRYHCNEHNESLIDTCNQCGHALTWDINLLDAKCTNLNCQSQLTRSSNRIDSELTRQEIADCILAGIFAQTPNKLYVQTKTWGTFSNLKTLIETGYELLMHPELMHKWLAESSAYFDDAYPANFRTIPALLLYNQLKGQKWPAIELLSNADSYLAEPKTNTSNIEVHAETLIALTGIRFFELKRLQNLGFIHSSSGGKLMNSSIIDASPLLNAFTELPPNSSGEPLSSHTATISRSGTNIGAIIEAIATGQLKAGYDPNIDLMSSLSIEKKDLICFLQQKDKGAIQHKLTLKQAINI…
GC_00006778	MAG84_unique	P_phenolica_MAG_84	1714													SLLSDLKNCHFLILPLNLRFFTHFGTKTEIYLNNFNQALLKVFLIGVVLNYADEHATFVC
GC_00006782	MAG84_unique	P_phenolica_MAG_84	3460													MKFKKPIIWAISLVIICVVALAITQPVLVKAILAKYKSTDHFLVLQADNRIRYEAPAKRNALILSGFLNDSQGAVEYALNANFKKPVEIYICASQESFNEYVFLSKNVRGAVYWGKLFLSPGAFSRGTAKRLTSHELTHYLFYTHLGEKAHMEGIPLWFREGIAEFVANGGADYTVEKEVLELMSHKEKEAYLSGKLNFLFFTQNAADAVTKDGVVNWLLYRVGALIVHFIHDSNPQEFDNLIKSLLSGVEFGEALQESYGKDTESLLKEFTLYLSHED
GC_00006786	MAG84_unique	P_phenolica_MAG_84	253	R	General function prediction only			COG5360	Uncharacterized conserved protein, heparinase superfamily							MVEFRLNILKGYSCYLALLLSLFLRFFPSKLVLSFYKRIKLDARYVWEFERLHWLSKYDKKTSLLRLYYFLTPVSKGVAWGCAMESAFRVFNIAYNKDSISEAYWKSFLLKECIFIRNNLEVHSNNNHILFNYAGLFICEQLLEKNSFDARDAFLNCVANQFSKDGTNFEASSAYHLLSLECISIVYKLFPSIREGINRAMQVEKALSFILAVKNENSIFLIGDNDSSHCIKSRYSSPNDRLSQIEFIKNNFEFKNIKTLSLYSDFGLALFKNDVSKLIVNNLQPGQNGKCGHDHNDYLSICFMKYGLDFIIDPGVFLYSQNRNYYRSVKSHSAPYLIIDEEVVEPELFTGNFSMSNRAIRELYKKEDRILCSVTFQHKGHDFRLSRSCIFTGESYLFE…
GC_00006795	MAG84_unique	P_phenolica_MAG_84	492	V	Defense mechanisms			COG3587	Restriction endonuclease, type III RM system (PM0699)	K01156	type III restriction enzyme [EC:3.1.21.5]					MTMDLSSLKPDQVRAINNVIGRLSLRQPQQDSLRALAVAISTSENKLLDPKRDVPELLETLKAQFPKLSDFERDFPSLCFALATGVGKTRLMGAFITYLYQVHGIRNYFVLAPNLTIYEKLISDFSPASPKYVFKGITDFVLAPPEVITGDNYESRGAQVMGDLFGSVRINVFNIAKINTEVRGGKAPRIKRLAETLGESYFEYLSSLPDLVLLMDESHRYRANAGMRALNDLNPLFALELTATPFTESSRGPIHFKNVVIDYPLACAMDDGFVKEPAVVTQRNFDASQYDKDELETIKLMDGIRLHEQTKVDLTTYAHENDAKLVKPFMLVIARDTTHAAELLSKLESVFEGRYRGKVIQVDSSKKEEETIQALLNVEHVDEPTEIVIHVNMLKEGWD…
GC_00006818	MAG84_unique	P_phenolica_MAG_84	3467	R	General function prediction only			COG4637	Predicted ATPase							MLLTNIAINGRVVRLSDQTFEEETNSFTVVIGDNGCGKSRIFQGICSAFISVSSNELLTWNNYGDIVNFSNSNSSLNMKYMINGVNYSVVRNNLPYRDKIHTANGYIDLLTCHPYEEAKVLEIKNVDEKALEGLERYFLAEVKKAHSKLNMLKNNQAVNEVQLPNRILAITGSPYDKFPFINRNGARNNLKPYVYLGTRAKEVNGFSSNNNYLRGKFDQLGASFIKLLLKPKHEYLDFSKVFDFLDIKPSFQLNLAFNERLTDRDVTQDTILQLVRSVKFFKDKEHMELDDSEELASALFKAYKYVLPEHYINREYSDPFKRLSVSCSVQLDKSHEDKQYLECLELLSEFDLLELDDVEFYKNSTNEKFLLSSASSGELSLLFTFSSIAGEIENDSLIL…
GC_00006885	MAG84_unique	P_phenolica_MAG_84	2456	H	Coenzyme transport and metabolism	COG1232	Heme biosynthesis	COG1232	Protoporphyrinogen oxidase HemY/PPOX (HemY) (PDB:3LOV)							MSNSVVVGGGVCGLLAAYLLKKKGHNVTLIEQAQKCGGLLNSVQDSKDNYYDQGTHIPNPTGVELLDKFLFGSAESRVANWHHIPVLKTGNFFKGSWDLETQTIDARKLGQEKYERGLGQLISNTTLPSDTNIEGYCKNSVGEVFFNSLVKPVIDKLYGAQDDYTNLTAKNSINYFGATRLLALDPEMTSILKKQPVYAPRLGFHTHSDYQAWMNQEGVEESLYFYPKSEKGCQYWIDDLVKKVADSGVHILNNAKITGLKTKNKQISEIQINGEDLIQCDWLYWSAPPAFALKFLIDDSNGYRPKLRTANIFHFTLDKPLLNTESHYLWNWDSSSEIFRITLYPNLSDTKKNSITAEVLSDAEQADSIDENKIFEDLIAMQLIDPESNIVSSLRQTIH…
GC_00006946	MAG84_unique	P_phenolica_MAG_84	1709	I	Lipid transport and metabolism			COG3675	Predicted lipase (Lip2) (PDB:1DT3)							MNIDESLPHLRKYIYSENWNSKVWTTEKAFVCAVMSNIAYTQITESELADHDNVKMLPSSTYHELLKSKGTKAKKYFNLLEIDEPLVIERPGVVVVGTKINDVVFISMRGTRLLSITDWRINLNARKVSLLPTRRVKVHKGFYFEVLSFHEELMWELNQRKWYESPIYFVGHSLGGALSAITYAISAPYGFYLHNLRMGHFKQCSCYTFGMPRWGNSDAISILKSPTHFFVKNDPIPKIPLEALGYSDCTNNISIDSNSFSYAKSKGLVSYITDYFHLIAGNKIKDHSIETYVDRLFHKIHSTNN
GC_00006951	MAG84_unique	P_phenolica_MAG_84	493	L	Replication, recombination and repair			COG2189	Adenine specific DNA methylase Mod (Mod) (PDB:4ZCF)	K07316	adenine-specific DNA-methyltransferase [EC:2.1.1.72]					MSKTKLELTWIGKNERKKLEPRILLEDPCKSYHASQKVTENDIFDNKLIFGDNLLALKALEQDYAGKVKCVFIDPPYNTGSAFEHYDDGVEHSLWLTLMRDRLEIIRNLLSDDGSLWITIDDNEAHYLKVMCDEIFGRNNFVSSIAWEKDKARKNDAIISGSHDHILLFSKDKNIWRKTRNLLPRQAESNKRYKNPDNDPRGPWLQGACSTAKSGSENARFPIKLPSGREITPPPGNYWRFSKKNLEQAMAENRVYFGKDGDRLPIIKTYLKNVQSGFVPKSWWPAEEAGTNQGAKRDHLRKLLTGVEPFSTPKPEQLLEQILTIATNTGDLVLDSFGGSGTTGAVAHKMGRRWIMVELGEHCHTHIIPRLQKVIDGDDQGGISKAVNWQGGGGFRYYK…
GC_00006975	MAG84_unique	P_phenolica_MAG_84	3584													MLSITLVIAFVFINTPNLTEKYNPNTPESSFNREPTLEQINQPPALQSDANTINDIYKIMEAQNELLSSLEKINQKLNEFDARIERIEKANNDNNQLVMNTQNTNESETSLVEKNKTFSTAESEFYNQSYDPQWDSLMNESLNNVTSTLNSIFDDGIIINSQECRGDKCRVEFNIQDNEINVHPLMFAAEGSRKMYFDSEVINGIKKTTIIYQR
GC_00006979	MAG84_unique	P_phenolica_MAG_84	2455	M	Cell wall/membrane/envelope biogenesis			COG3980	Spore coat polysaccharide biosynthesis protein SpsG, predicted glycosyltransferase (SpsG)	K15897	UDP-2,4-diacetamido-2,4,6-trideoxy-beta-L-altropyranose hydrolase [EC:3.6.1.57]					MISRLVFICDGNKKVGFGHLSRCLTMAIALAESALEIYFYGELNIQASERVDKAGFATLEALNLDDRTAVIVDCYQQTEASLFALKKQCANLLVVDDFDNYRFEFIDLIINARVCAERFVNSSDKHILGAQFFPFSPNLKQVREYKLQRVHEISKVTNVLLIIGASDRFFITDTVLKAIDQILVGAQITVLAGSKPNVDLKHNTLRYHSFVNNIAGYYSSHDVVINGGGSVKYESGFCILPNAAISQTQEQRDDTIILAEQKLCFDLGLAEEVHVEELVNNLKTFLSDEELKMQLRHMRQYYNTESLEALVKSIEQVLDVRY
GC_00006993	MAG84_unique	P_phenolica_MAG_84	496	K|L	Transcription|Replication, recombination and repair			COG0553	Superfamily II DNA or RNA helicase, SNF2 family (HepA) (PDB:6UXV)	K03580	ATP-dependent helicase HepA [EC:3.6.4.-]					MVITDYQAKYFAQELTIRHAENGVDKLSQSLFDASVDLNPHQIHAALFALNNPLSKGVVLADEVGLGKTIEAGLVLSQYWAERKRRILIICPASLRRQWAQELGDKFNLPTQVLDAKTWRNSANNGQTNPLANHCVSIMSYHYAARMETQLMLEPWDIVVIDEAHKLRNAHRSSNKMGQTLRRALDGSKKLLLTATPLQNSLMELYGLSTIIDDQIFGDERSFKQQFVNNESALGHLKKRLTGFIQRTLRKDVLEYVPYTQRQTLTIPFTPSSAEMSLYEGISALLEKDESYALPKSQRHLTGLILRKLLASSSHAVLKTLETIKRRLVELKVQTKSDLDLIIELVDSDDLGEEYSEYAEETQSNSPECDIDFELLNAEIAELEHYIEQAKSITTDSKS…
GC_00006997	MAG84_unique	P_phenolica_MAG_84	706													MLVMFCLLLSAMAIYCETIRLGMPTKRWVAFSLAVGPICWVFLRVHYRMAILRNMQMGKLKCFKVT
GC_00007036	MAG84_unique	P_phenolica_MAG_84	502	N	Cell motility			COG5653	Acetyltransferase involved in cellulose biosynthesis, CelD/BcsL family (BcsL)							MSDLKKYQVVATEIDNNWDKLVESSSTSTPFALSSFIKPLNGNFKAFLCKKGDEIVAGCLVAVDPYGKKVIGHDLIVHDGIFFRDFKKLNRAQTCSEQFKALQAIAEFLVENFSHISITLPPMISDIRAFQWVHYHEDKPMYQESIQYTGVVDISLLLNQRVLQENDLYLQASVSRRQEIRYGIEKGVAVSQSYDVETFLTLYQQTFERQNIELSSELVPQMRALILNLIKDDRVLLFEARTRAGELGSMAIFLIMGDIGYYLFGASDYEYRNTHTGTAVLWQAFSILAERGIHKVDLEGVNSPARGWFKLSFGAELKPYFKLAYQS
GC_00007049	MAG84_unique	P_phenolica_MAG_84	419													MDNSEEQFQELIAQITARSNKMLKEESTLLAFGLALSTSNEVDLILAVEVQGGLGEELNFIQAALKERASNGILKACAITYPDYENGNLVSYLENFENYCLKVEIPVIEKGYLQADVRNIETHDGSIYVFSEYVGS
GC_00007070	MAG84_unique	P_phenolica_MAG_84	488													MINPNLSISLNPYNKHFSVITNYLSTIESVYDKAQAEYPRLAVFRFDLRLPDSVLGLDNPNMPRADLMKRFFASLQSKLKASFNFRKHIRDQHLHYVWVKESGGQKNKDHYHVAVFLNKDDFGMSLKSRYSDMVSTQPRMVRRRAGKDFKSFKECVQEAWASALNIDNHQGAQQVFFSTTACRWVTKGSSAFKEEYISLMAHLSYMAKPQSKQIGVNGRSIGTGAPLIYRAVKRQPKLCLGVNKYDL
GC_00007097	MAG84_unique	P_phenolica_MAG_84	511	R	General function prediction only			COG1334	Uncharacterized conserved protein, FlaG/YvyC family (FlaG) (PDB:2HC5)	K06603	flagellar protein FlaG					MSNIDISTTVSNVSSATQPRAQNPDIIEDVSLLNKNSSHKLMQVAEDEGKVKESELLKDVKENLDKLNQYIPISSTNLSFEFDEKGTPPFIRVIDKGNNEVIREIPSEEFREVAKALDEFADKLSSKGFIFDKTV
GC_00007113	MAG84_unique	P_phenolica_MAG_84	258	M	Cell wall/membrane/envelope biogenesis			COG0438	Glycosyltransferase involved in cell wall bisynthesis (RfaB) (PDB:2IV7)	K03208	colanic acid biosynthesis glycosyl transferase WcaI					MKVLYFHQHFSTPKGSTGIRSYEMAQRLIKHGHEVTMVCGSYGGGETGLSHAFKGGRREGTVDGVHIIEFDLAYSNKDGFVKRASTFLKFALKSIGIALTHKYDVVFATTTPLTAGIPGILARWLRGKPFVFEVRDLWPELPKEMGVIKNPIVLAAMSALEWCSYRSANRCIGLSPGIVEGIKKRGVKASKVEIVPNGCDLSIFANDVAPWRPEGVSETDLMAVFTGTHGMANGLDAALDTALELKKRKRTDIKLVFVGQGKLKEQLQLRAKAEKLDNVVFHPPVNKAKLAELMKGADIGMQLLANVPAFYYGTSPNKFFDYISAGLPVLNNYPGWLAGMIKEHKCGYSIEPENPQAFADALEHAADNKADLPKMGLRAQQLAKQEFNRHNLADKWVTW…
GC_00007128	MAG84_unique	P_phenolica_MAG_84	2186													MDDFDFVNDFDSIDEDTLSKDIRETFKQRSQHKKGVERSDRILKELLALKNKAEGESVTLEDDELIYCLKYALEHLVPVTKAFSATALRFGKDEKWCKKVIRYEPARGQVERVMTALISTKHPSLILIKKHNQFIEKKLFTFNEWRGLINYLKDALKLAQLLEGKELEITILKNLLAQREVANHDLQAVRKSSLLSSQTESIQALRKEFPEVSVTEIAQAKGISRNTVYNHLKSDCGSSGDDLRKAS
GC_00007147	MAG84_unique	P_phenolica_MAG_84	1700													MAHYKSNKHRGRHVHRMFSKKNQCVVKVESFLECIFCHSLELLQPVTMYASQPETMRITKADSYTPDFLVSYQSGFSEYIEVHHSAFVNDAFKEKILGFSEYAKMHTGRKIRLITERDMALCFAKTFEQIQFQMANKIPDCLILNSLPKFIHFESLVASLATYYDNPVAIAYRLIADGYYEMDFSELVTLDTELTLAPSLNGGGTC
GC_00007150	MAG84_unique	P_phenolica_MAG_84	487													MIAMSEEKVEVNLLETLINEWRKELTNSLNDNLVVSVAYNTQFYKGRLGDKHLLSTKKQQKELKLYMMFSAISPLEQQEILAKIENAKDVIDLFSKYEKSPDNFWYYILSSFFLYQKTIKKRSFSNNYSDTSVPKYTYSKDPQLQCLTYIVIHLKKNHDGFNREVIKDWLQGYSQNEKNTDWINNTDKDQIEWAHKYIDKYILQNNRDAIVENILLASNHPEPIDLRFRYSYICMIINHFSLHLDTFEFKLFIKDMKSAYSSKKYRDKNDGKKSKSFKISVKSIRRFSELAKQTQLNHNDLLELLIERADRKHISLEPQSQLLDIKS
GC_00007177	MAG84_unique	P_phenolica_MAG_84	2191	L	Replication, recombination and repair			COG4974	Site-specific recombinase XerD (XerD) (PDB:1A0P)							MALSKLSSYLYQYSNSNNYFFRIRRSRFKQIGYHPPDRGYFVKSLQTDKHDEAMFLAAFIVREIFSEVSDMERRHSTVIQQASFTGIGEAMAIANAKHQLHSYLHERTAHYLGVAKTLLHTHLVDGESLGKFRAPSEQATERYCSQLSDKQGQMHNPIAMQHADGLYKGIPEANQPQLKTEALTLDAWFAQRMIKSLSELGKRVMRFDDELPTDLSLQPNDAEEFGDLVNGLRQFSRTVRRVDDAAREKKVKYRLKETYERYVREKQGTVGKSSLEQYKKSFEVLIDYLGKDFDLAKMDTETVTEIKVHLLDMVKGRGGKPAAPKTLNKYLINYNTLFIWCKKNLDFANGEVFRGRMFPENTSVRPWRRKFDTDELQAMLEHNMSSREAKGFKEASTWF…
GC_00007308	MAG84_unique	P_phenolica_MAG_84	3519	H|V	Coenzyme transport and metabolism|Defense mechanisms			COG3236	N-glycosidase YbiA/RibX (riboflavin biosynthesis, damage control), NADAR superfamily (RibX) (PDB:2B3W) (PUBMED:22399070;25431972)	K09935	uncharacterized protein					MTIRFYKTNEKFGEFSNFSNFPIVIQGMLWKTSEHFFQANKFLDTETYIKVMDAESPLIAASIGRNRSNKLRKDWELVKVSIMQTCVLEKFSQHKCLKELLLSTGEQIIIEASPYDYYWGEGADGTGKNMLGKILMETRDILRTKKVGTILEPWFYNSEYEPEDFFWSQGDAESVVINWLDFIDSMSAQEKINYLSENSLPKNWKDIVLSKINQNG
GC_00007324	MAG84_unique	P_phenolica_MAG_84	599													CFNHFIVLDFLLGVRASVIVMLYKYFVLQKSYNTLYALLFLCTMEKLSQRQKT
GC_00007335	MAG84_unique	P_phenolica_MAG_84	1518	L	Replication, recombination and repair			COG0847	DNA polymerase III, epsilon subunit or related 3'-5' exonuclease (DnaQ) (PDB:1J53)	K02342	DNA polymerase III subunit epsilon [EC:2.7.7.7]					MGRVVVIDTETTGRDWLRGERIIEIAAVEIVDGVISKENYFNTFVNPQGKKISSGAKKVHGIKDETLLDAPTFADIAEDFLAFIEGATLSCYNRRFDFGFIQMELDRAELEVSLLKDFESNCLMLDVANGGRWISLDNACRKYHVDVSLRKMHSALVDTYLAAELYVKFHDKEFKALERVPQVKEHKEPTARPIPRAFKDPVTDEMVQLNYCKNPNCENYGVPAKNPEKNKDGKPKRGLGNNYKLTNVRDGKVLTCKLCNTSTRLINNRAFVLESQRVKSEHTLAGASCNNIKIEKGRGKGKPCPNVNKDILEHPEQYVKKGKKTSTVKGQSHMYSQKYECKRCGKRFNVPNDPQMGQRKAELNKQLFKALVNKGIINRIQEELEVAPTFIYNRIEFFY…
GC_00007351	MAG84_unique	P_phenolica_MAG_84	3468	V	Defense mechanisms			COG1403	5-methylcytosine-specific restriction endonuclease McrA (McrA)	K07451	5-methylcytosine-specific restriction enzyme A [EC:3.1.21.-]					MAEIKNAVVFCDDQNSLIQSIVSDSAFHHHDWNNETYKVDLQSLRAHIRDHYRVEQQGKCAYCQKDMSTYSALNCHVEHIVPKSKHVGFMFSPKNLCVACADCNHSKSETETLTLNSKKEIRKQYPRASSGFHIVHPHFDTYSEHINIFQGKWYIDKTSKGHFTIGTCKLNQRNGRFGIADPDNELLDLVSAFQDEKAKGNQSVVNLIKSKMLEIIDS
GC_00007360	MAG84_unique	P_phenolica_MAG_84	549													VKYISTTVKIIARITLLLTMDITMSRKSQASGVI
GC_00007365	MAG84_unique	P_phenolica_MAG_84	412													MPVTTALYAQGESSLVDYNWICLACDTGVDKVHDKCPNCGYLAGASSYEVDARNILIKHSKCEHALDCPSCSQRALDIKYSKTPDEYYYVGFKARAVFFEVLELNIFCKKCSYQKDIEFDIPILRKLFRWVMKRDIQSEWLKRI
GC_00007379	MAG84_unique	P_phenolica_MAG_84	2451													MILAVMQPTYMPWIGYFDLIDSADRFVFLDDVKLEKSDWHVRNRVKSAQGALMLSQVVSTPNGRMDSIISETEFKVGHPWRKKHLKSIEMNYRQAPFFSEFFSELKHYYLNGSDNLADFNIGLIKFFLKRLEINTPIERTSHMLDIEGTKDTRLANLCAHYSAGIYLSPLGARDYIEKHNPGGALGRAGVDVYYQNFKHPEYSQLYEPFISHLGVLDALMNLGSEQTKSIIKSGHRPPIHYKSFY
GC_00007391	MAG84_unique	P_phenolica_MAG_84	498													MEQKDFILDGMNWCYYNTDQNRDILLAKYKKGQSVRVKARKSQPTEANVYADGNALIGFLGEYAFKWVLDQREQGHKVFGQIHKVEHINFFPEHQVIIRLQTSPFKKAQPRSSVKPVVSIERPVSISKPRKPGIKHPITNKTFRAQKDLASVCRNLAGRTGIYCIYSKSFATYIGQSKDIGKRLRQHISDLKAGRHHNALLQADWNDNGPTYFAFHQIESCTEELLDEREHFYICAYKTYEYGYNATFDGKPPAFEKLQLQSEESSIINFYEEEIFPSIGVKETEEKQVVIVEKDNESETNDSTNHHNRVNSIVETLKNELERKATNIHKPLPQKSLTPATRPAYQPSPFESRKPSKTFIHDNDELSGITLFPKRNTSQSHNTKTKRYELRPELFKELE…
GC_00007393	MAG84_unique	P_phenolica_MAG_84	2188													MSKNYAILRVEKIKSLSAIAAMSAHWRRTRPTPNANPKRKKSNRVLYGAVDPYKAFRELIAERGISKFRKNGVLLLEFVLAFSPSYLRDESGKYMPDASEKLKAWINASLSWIKKEFGDKCVSVHLHGDESNYHLHFSVVPLELKTRKNGTQEWALNARGITGGSNKLRKLQDSYADSVKRLGLHRGVKGSKAKHEDIKSFYSALNHVKDDLHSINAPIPEPHPKKVNVWRERMLKVVSALKQAQNDERSKLQRMIADLTKTNEKLKIALLEKKGAQLQPSNHIKF
GC_00007410	MAG84_unique	P_phenolica_MAG_84	1702	L	Replication, recombination and repair			COG1474	Cdc6-related protein, AAA superfamily ATPase (CDC6) (PDB:1FNN)							MVVEHPELPPSLAGHRQLEILWQRLSYVHSHHKCTHGKRGLLVYGDSGEGKTFAVKQYKTLFAEVCTKEVIKTPVFYYRLTESRKSVDDLLAMLILALGGTPVKGKPRAGELFHQFKILVNAKEIELFIIDEIQQVLPKTDGQRALEIVKFLCGLIDSEEMNTAFVFVGSHRAMRLLTLGEAGNTVDDNEQLSRRMLRPVKLSRIKPRSTEWTNVVNFFMEFLNFGPLLIPDDREIFDRLYLAYNERAFSTMSDLFLGGTPNKIKSRAALLDYLATQFDITGKSALNPFKRKTLDYDEVRAAIDTIRDHYFTQQEAN
GC_00007435	MAG84_unique	P_phenolica_MAG_84	3651													MDVGTSAIAERVSGAIDNFPCLKIDHLIKKDWHYKIELAFLN
GC_00007465	MAG84_unique	P_phenolica_MAG_84	2627	R	General function prediction only			COG2319	WD40 repeat (WD40) (PDB:3UVN)							MEKRFISIIEWNLVTLVRILIIEDDNNKFALIKDVLIEEGVSSGFIDRARFVNEALNKLSLNTYDLVVLDLNLPLKKPNGKKVEDAGVTILDEFEHDNTLIAPGSIMGLTSFKNLQDTYEERFSFEDFNLYTTDNDTWISVLKRKLRWTLRSKEPTIRIPNKKIVVTVHGIRTIGVWQENLASHLNLLGSEFIAKSFRYRNLSALRLMNKKVRDRVAHSFSLHLDKLIIKYPDAEFYFFAHSFGTYLLANKLKELSHANAPKIKSIVLAGSVLRRDFAWASVKHDLNVENIVNDCGIDDFALVASQLLIPQFGAAGRFGFYTFEDEVVSNREHIGGHSFFEKNHGFYEKYWLPLLTDNQVVEPPKCNRSWLVSFTDNFLENAKVYTILLLIFLVIFLVI…
GC_00007479	MAG84_unique	P_phenolica_MAG_84	1546													MIYIIRIYQALFIYLLLDRAQLTLIYGTGEASMLIAYCFFVVFYFLFDVKNNLWCGFTALASLFTYQAIPYFIYASSSYEHTVTGQLILLGLVVGFYGPAFGLVFSKIRRNKKGQA
GC_00007533	MAG84_unique	P_phenolica_MAG_84	3525													MKYLTLGLSLFALSANASEPGTIELPSESIRSTSYFNANQYVQSGDATITVLAVFGSSAAEYAHSKMAKSSRQLSSKSFIEERVNEPAALPFSRINLSGGGTIKIKFVDALVLKEDFATESHASLHDKIKKSKDWLEELDSLRKEHKADLVAFFKGKKSGDNAKGKAAYLRSTTDSIHYKTYGFFSVSVEIAYKEAYYLTTAHEIGHILGAGHNVPVMIDTTDRTLKRKEHTYPYNQGYGIAYNLSEYGEVKPYAASVMAYTSTNKKNLCDIEQLLNDHEYDKTGDWGQLPLSRFKKSCRRIPYFTDGGVTLGRSVTYPTNNSLAIADSARSVAGYY
GC_00007538	MAG84_unique	P_phenolica_MAG_84	2023	O	Posttranslational modification, protein turnover, chaperones			COG1305	Transglutaminase-like enzyme, putative cysteine protease (YebA) (PDB:3ISR)							MTDNELKGLGGWLILVGIGVVIGPFRLVAEFVPLYYGIFTDGSFQLLTTSGSEFYHPMWGPLLVFETIFNSLMILASCYLIYLYFSKSYIFPKLYIAIVLLSLVFIPLDAWLASFVLPDEPMFDPATTKELARTFFTAVVWVPYMLISKRVKATFVENMPNKSSQQDASEAGASV
GC_00007582	MAG84_unique	P_phenolica_MAG_84	2453	M	Cell wall/membrane/envelope biogenesis			COG0399	dTDP-4-amino-4,6-dideoxygalactose transaminase (WecE) (PDB:4PIW) (PUBMED:15271350)							MVPKRPEDHLKVALQEQFNMPHSLITRSGSVAIILAMQAAGVSLGSQVIIPASCCPIVMYALQMAGYQTVLADVNLNTLNSDLSHIEAVINENTAAILAVHAYGRVCDIENIVRFSKLRGIIVIEDACLAYGGQVNERPIASFADISVISFGYDKPIAHGVGGAILFKDDLQAKNASIILEKNIFFQFPNHARDFKGIANEVKSLAAGTKQRIENVLEIDNLVSNPLFKKLSMPYNINYWRYPLLIEPTLRAKFIEFAKARNQVFTCHYQSLGALLTNSQVPNADHIGKSIINVFVKPQISKQEINIMAKIINEFNDDT

## Sheet: MAG84_Bin24
gene_cluster_id	bin_name	genome_name	gene_callers_id	COG20_CATEGORY_ACC	COG20_CATEGORY	COG20_PATHWAY_ACC	COG20_PATHWAY	COG20_FUNCTION_ACC	COG20_FUNCTION	KOfam_ACC	KOfam	KEGG_Module_ACC	KEGG_Module	KEGG_Class_ACC	KEGG_Class	aa_sequence
GC_00004333	MAG84_Bin24	P_phenolica_MAG_84	1281													MKNTALPLAALLFALSANATTQLTSHIANNSKSYRVHDNNTLMYDTQVSWHQTGFDLQVLQGHASQLGRLSITHSKVIAFDSTNKILWQDERSSLPICIPELFPEFAKAYFKELKAGKSIKCHGPIIKAKKLAPFEFELIAETSNSLIIEVGPGSIGMMFFMDPITMTLNKDATHLQDFSGILPAPERLLGKMAYLEVKELKQADYPIATIDKALFAGSKI
GC_00004333	MAG84_Bin24	P_phenolica_MAG_84	3419													MKNTALPLAALLFALSANATTQLTSHIANNSKSYRVHDNNTLMYDTQVSWHQTGFDLQVLQGHASQLGRLSITHSKVIAFDSTNKILWQDERSSLPICIPELFPEFAKAYFKELKAGKSIKCHGPIIKAKKLAPFEFELIAETSNSLIIEVGPGSIGMMFFMDPITMTLNKDATHLQDFSGILPAPERLLGKMAYLEVKELKQADYPIATIDKALFAGSKI
GC_00004466	MAG84_Bin24	P_phenolica_MAG_84	1283	S	Function unknown			COG1238	Uncharacterized membrane protein YqaA, VTT domain (YgaA)							MRKNNQSIATKVLSWLKRNGSKPKAVPMLAGLSIGDFFIPALPTQTSVMLLAWLQPQQRIFIALLFAMAAVIGSGILIGLSLLLESFIQASIPSEQSDFYAKWLQLKAWINDYGLLALFAMSVFPTPPRSLVIVSILSGLSGLAIMITVFLGKLLWFSLVVFIVTSAPNWLMSLPWLGKKLQPLLTR
GC_00004466	MAG84_Bin24	P_phenolica_MAG_84	3421	S	Function unknown			COG1238	Uncharacterized membrane protein YqaA, VTT domain (YgaA)							MRKNNQSIATKVLSWLKRNGSKPKAVPMLAGLSIGDFFIPALPTQTSVMLLAWLQPQQRIFIALLFAMAAVIGSGILIGLSLLLESFIQASIPSEQSDFYAKWLQLKAWINDYGLLALFAMSVFPTPPRSLVIVSILSGLSGLAIMITVFLGKLLWFSLVVFIVTSAPNWLMSLPWLGKKLQPLLTR
GC_00004517	MAG84_Bin24	P_phenolica_MAG_84	415													MISENFSWTGSIHLKHDSTVYDLHNDYDFIKFSYDVEKRLIVLEWRKGKYDWVKSELPKTLLLSLFNVEHFGFQPRSSERSFNEDDCLSSFGYLSDDEWCEGQFWVDGDPDDSWHWSLEFESGAELIVSAESAFVKVEP
GC_00004517	MAG84_Bin24	P_phenolica_MAG_84	2705													MISENFSWTGSIHLKHDSTVYDLHNDYDFIKFSYDVEKRLIVLEWRKGKYDWVKSELPKTLLLSLFNVEHFGFQPRSSERSFNEDDCLSSFGYLSDDEWCEGQFWVDGDPDDSWHWSLEFESGAELIVSAESAFVKVEP
GC_00004529	MAG84_Bin24	P_phenolica_MAG_84	3420	K	Transcription			COG2207	AraC-type DNA-binding domain and AraC-containing proteins (AraC) (PDB:1BL0)							MSASASKNTAFASQAMMDILRAGAKLNGFAIEPTVNAVNQSKVPITSKRALLQAFVDKYGIGNILKLGQGVSQLLHTPLSMALLVGSEPQSLLSKWHRLERYVHALHYTESDFSQGHINIKHLSRGEQPPSLVEDLAVMSVLCALLSYCGASKITLSGQADSETLLFDFETQTTLCESIQACSSWVIRYEPCARHKQNSLPLFANEDEQAVLASWQSKVEQAIIATGFVETTIDKVAMQLCVSTRSLQRHLQQENLKFAQLLQQERVKYAAKLLMQKQTSLAEIGFLCGFSDQAHFTRIFSQCNGMTPKVYLEMVDTLPV
GC_00004529	MAG84_Bin24	P_phenolica_MAG_84	1282	K	Transcription			COG2207	AraC-type DNA-binding domain and AraC-containing proteins (AraC) (PDB:1BL0)							MSASASKNTAFASQAMMDILRAGAKLNGFAIEPTVNAVNQSKVPITSKRALLQAFVDKYGIGNILKLGQGVSQLLHTPLSMALLVGSEPQSLLSKWHRLERYVHALHYTESDFSQGHINIKHLSRGEQPPSLVEDLAVMSVLCALLSYCGASKITLSGQADSETLLFDFETQTTLCESIQACSIWVIRYESCTRHKQNSLPLFANEDEQAELASWQNKVEQAIIETGFVETTIDKVAMQLCVSSRSLQRHLQQENLKFAQLLQQERVKYAAKLLMQKQTSLAEIGFLCGFSDQAHFTRIFSQCNGMTPKAYLEMADTLPV
GC_00004534	MAG84_Bin24	P_phenolica_MAG_84	3422	M|I	Cell wall/membrane/envelope biogenesis|Lipid transport and metabolism			COG3967	Short-chain dehydrogenase involved in D-alanine esterification of teichoic acids (DltE)	K14189	uncharacterized oxidoreductase [EC:1.-.-.-]					MTKTILITGGTRGIGAQLVELYLQKNYQVIATGSNPNSVDQARKLKPHVDWLVCDLSVLNDVETLANKLEATRLDIVIHNAGVQQPRNYVSSAMYEVTEQQETMINLTSPMLLTRLLFKNVQTAKGTWVFVTSGLAIAPKQSSAVYCANKAGLRVFSKSLRAQIIQNNQQVQVCEAILPLVDTDMTRGRGRGKISPEQAAREIMAGIERHEKEIRVGKTKWLMRLRRLFPNLAESVMLRA
GC_00004534	MAG84_Bin24	P_phenolica_MAG_84	1284	M|I	Cell wall/membrane/envelope biogenesis|Lipid transport and metabolism			COG3967	Short-chain dehydrogenase involved in D-alanine esterification of teichoic acids (DltE)	K14189	uncharacterized oxidoreductase [EC:1.-.-.-]					MTKTILITGGTRGIGAQLVEQYLQKNYQVIATGSNPNSVGQARKLNPQVHWLVCDLSVLSDVETLANKLEAKKLDLVIHNAGVQQPRNYVSSALYEVTEHQETMINLTSPMLLTRLLFKNVQSAQGTWVFVTSGLAIAPKQSSAVYCANKAGLRVFSKSLRAQIIQNNQQVQVCEAILPLVDTDMTRGRGRGKISPEQAAREIMAGIERHEKEIRVGKTKWLMRLRRLFPNLAESVMLRA
GC_00004653	MAG84_Bin24	P_phenolica_MAG_84	3736	L	Replication, recombination and repair			COG1474	Cdc6-related protein, AAA superfamily ATPase (CDC6) (PDB:1FNN)							MLTEAKKAKLNQFKSVFIEYP-------------------------------------------------------------------------------------------------------------------------------------------------------------LVTTIIND--------FNKLRLYHDIAGEKPCMMLSGDTGCGKSALIKHYYESNPPYFSEGRRKVPVLLSRIPSNPSIESTLKQLLYD--LGQFGAKSKKQLRHGNDLALAENLVEQLKLSGTEII--IIDEFQELVENNLGKKRRDIANQFKYINDKAGISIVLVGMPW
GC_00004653	MAG84_Bin24	P_phenolica_MAG_84	229	L	Replication, recombination and repair			COG1474	Cdc6-related protein, AAA superfamily ATPase (CDC6) (PDB:1FNN)
GC_00004667	MAG84_Bin24	P_phenolica_MAG_84	1616													MQGFDKEQFLSNLLRLEQDKINHPDTNQEVTLKEFCLGKLKQAKSLGDINPITPILKTALVINWPEKAMKVRFANFCLNYPDIKTLAQLKSVIDSTKPLEFCEKYMGIQAKSDLNPKYVLLKELVEGFLEYKRVKGFDCELTAIKDWARQVNLKSLKDDIIGQRYGVGPGVVGNICLNLGMSIIKPDRHVNGVLQQEFGFTRIKSSQVNDIAIMAGIDRFYLDRVLFEYGKKHGLSYVSNKGC
GC_00004753	MAG84_Bin24	P_phenolica_MAG_84	3268	T|K	Signal transduction mechanisms|Transcription			COG0745	DNA-binding response regulator, OmpR family, contains REC and winged-helix (wHTH) domain (OmpR) (PDB:1XHF)							MVKNMDIKVLLIDDDNFIHKVVRKAADGVFSVCHAYNGPEGFEITKAEQPDVILLDVEMPGQNGYECCEVLKSDSATKEIPIVFLSGKTTLRERMLGYEAGADDYQLKPF
GC_00004760	MAG84_Bin24	P_phenolica_MAG_84	3559													MKLKLNKKKMKTLSADNSNIPADMTPQVAGGTQINSSYNTYRCHTNYPACPGPNISDDRMTMCQAYTCGMGNTCQDVY
GC_00004764	MAG84_Bin24	P_phenolica_MAG_84	282	M	Cell wall/membrane/envelope biogenesis			COG3206	Exopolysaccharide export protein/domain GumC/Wzc1 (GumC) (PUBMED:15003255;23089617)							MKNVISGKEECSPSNSFTLKQLFEEMWQGKWIIIFSCTVLSLLSVIFALNQKDVYKAEVILAPVSQNNATGIGGMLTSQLGGLASLANINLGNDTGVNKIQLAMQIVGSRKFISSFVEKYKILPDLMASDGWNRNTNKVIYNSELYDETNSKWVRKIAPPFKPMPSYQEAHTAFLRVFNITQNKETGLISLSVMHHSPFVAKYWVDNIVLEINEELRQSDILQAEESIAFLKNELKETNVSDIKSALHSLIEEQTKTIMFANVREEYVFKTIDPALVPEVKDGPRRALICILGFIAGFLLGVLIVVTKFFNTVKNEG
GC_00004767	MAG84_Bin24	P_phenolica_MAG_84	729													MSSIVDALYELKYNPFDYAPFMASFYTNLDESENNLLFAQLVIPLCSHPVFSNKISGAVFGNKKRSSIWSVFDDRTKLYDLQERIDGFQTLTEQCIQYCLINDWLSIDENNLSLSKSDCSDSVFTQQKCAEKLGRLFSDHSVVEIYAFLGVKPR
GC_00004769	MAG84_Bin24	P_phenolica_MAG_84	2664													MKTNIGLMMTKTDWIFSEADHSLHQEFSAQDGVINPIDNTNPAELIIVQPASFSVTKGDTGDESFSQLSVDIPSDVMDKMAIAWCKKRGLHGALGGPVGREFGSLDCEYDEQGSRSIEQEDAELVKLVKKRIGQPETEANLEFDNIFDVVANSAEEAKQLQEESDEFIKNRDASELKELFSTLPPKRNRAACGILKHIRANQNIDDETSLLSAIEEALLAEHIMSSDEHFLDSAWRFEDRLAAGKYAPGMNENGQWLLVGTDSCKETLITALAPLNVKIVERLIQQSRLISEPSPQWITPELQLTMYRWNNL
GC_00004772	MAG84_Bin24	P_phenolica_MAG_84	3933													MTVCRGNMVVRQTNTITSGELLSTFLHPENIMLQFERKVRTGALDVGSLAFAVRGKAPRGKSNGKHQLPVVSVDTNTLIPERRVFLSKCFEHHGLAASSDGTINWFFTSVRQVLDWCDENGKSSLFSSTREARGAYKAYVGHLKESLKLNIGKRTPRTANGLQRLMMVMFEIYFDDIDCSVIFQGVSVIKFNRTTVDSPEEQDVRFLTRVALCLSKQFTEHLLGNSSFPLKLEMPGYTSYYFPKTGRECKTPYTHPNAEYYAFDYVTGKVRTVEECLTLYKSKYKYNHCASSVEQAIKSLEDANNNPRGEARYRVATIAAQAYLQLFMLVTGINTSELIELEYDKAYKQEKDLFKNDFRGIKFRANGRETAYFLGEKYGYRIFKEYLKLRDWLLDGLDC…
GC_00004773	MAG84_Bin24	P_phenolica_MAG_84	3935													MAYGDGLKLCWEAFERLKEGRPQLKDHVGLAAKDITPAKVSKEAGKDAGYLKWKRDNHKPLITAIEGYVEEQSASDSSKSSDNEKVRQATVKASKAKDEKELAEARMHFVLGENLKLAAKVRELEKELAKYRSGNVASMIGSPN
GC_00004775	MAG84_Bin24	P_phenolica_MAG_84	2661	L	Replication, recombination and repair			COG4974	Site-specific recombinase XerD (XerD) (PDB:1A0P)							MEAGSAFKPFYIVGEPLDGLIIDNCGNVYWPFKRYVQYMTEVCYAKNTIISYAQHLYRFLNYVHRAIELEQKPIGKPRLREIIKLYSTYLLHGSDASDPIICQIAIEQKKSNKTSLNSLAPIDHAISLFIRLGELEQFEKDENYKVLPLFSAARTLITTHQKKRIKKNSVIAGVIRGGLTAKERIKYGNIISRKKNNKNKVYTTRTIDLACINILIESSTNLRDKVFYSFLAASGSRTQEALQLRLEDIDVENKEVYLRDPFSLNRNKTGLTAEEEASLTWKGRNTETTFLIEPFKSLFFKNLLLYLKQDRISTCGHSFLFQNYKTLRPFFCSDRSSRIKQFKSAAKKSGIPDTSGISPHSLRHSYGTYTLNYLPLPNGEFGLPIQYVKILMGHTSLHS…
GC_00004776	MAG84_Bin24	P_phenolica_MAG_84	3236	T	Signal transduction mechanisms			COG4191	Signal transduction histidine kinase regulating C4-dicarboxylate transport system (PDB:4GCZ)	K02482	two-component system, NtrC family, sensor kinase [EC:2.7.13.3]					MKIAVQSQMLVMSCFIISLLSFCVLGLQFYQSSQTQTELSQIEIEKGQINHLESMLGQWLTTVDLFFNNRQSYLVMGIERQGIQIKEKLKNLEFSQTHIAKPLTQLKNHMNSALPLVNQAAIVGPEETEGWLSLLEEIDIKTIRLIQEYESLKQQIKVLSDRKRDDFEAQKQQLVFSFITVTVFTVAILTLLGIWNSRRIIQPLKLLSSLSDNAAPSLSFDNAPLEIKTISQKLTSSFYNLAKEKRQAELANQKIEQQNLQLQDTIVRLEETRVQLVENEKLASIGQLAAGVAHEINNPIGYVMSNLETLEDYISDMKAFIEHANELKNKMPQLNVYSEQYDIDYILNDLPELLDSSHSGLKRVKTIVKDLRAFSHDMPNHIEEIVVKELIEQATNLVR…
GC_00004778	MAG84_Bin24	P_phenolica_MAG_84	925													MKKLVLASLATATIVLSFSAVAGYWDFRIYNYVDENGKVVGTLHFPCFNRKAVITGETTKNKVLVEAGTCL
GC_00004782	MAG84_Bin24	P_phenolica_MAG_84	635													MSAFNTHRKGIVKDYLQTVFVIDDGASLDVNTGNVSSLSVPVSNALTSPLDNQQATQETEHVSGSDSHQLDPLALTNAFYKVGIVPGLYQPQINEDDNPLDFAKDIIKVSQNSDVIILDWMLKRNESEYSKSIVKEIIKSDKEAGGRLRSILIYTGDSTLSNICDEMFVYLNDESLDKDGDYRIVGEGLIIDFYCKEGSGSLGRDKPESELPNLVIESFSLLLNGLAPSFAVRCASEIRKNIGRLTSKFSHRVDAGYLAHRSLIPSPEDAELFMLEIFVSHLRSLLAISKPDQECLGIDALSKWIEANEQFLCREVEVESIKFSLSKDNIARILSEGLDSSNDEVGLRKVLLETEGYNGTKAQNISKSKVNSILGRKSLHEFFNLYSEDGNSLDSIKEL…
GC_00004783	MAG84_Bin24	P_phenolica_MAG_84	2800													MGKGIAIAILTSCFLVACGVGNEASTSKDTPVSDNPTNPPVGGGNGSGDGDQSSNNSDNKAPKINLTPPTDVNHGQQVVMSVAFCFWVFMVY
GC_00004784	MAG84_Bin24	P_phenolica_MAG_84	2209													MKTMIKTTMFALSTLILAASITKPVQAEVLMGGYICQNSQAYYVYLENGEWKKVPVSRSCQGTGFLDW
GC_00004785	MAG84_Bin24	P_phenolica_MAG_84	1561													MTIEELIMLKNTSSRLCLSTFLWLGISTHTFASERQQADYQPALAVVKKQLKEINWHSLHGSENWAYTVETRLDNGNTGPEIQQTKQRFDPSYPLSQQWQLLEAGFAKPTKARLEQHKMTMQEISKDNSPTPIGEVDIVDLSTLLPLDSNADQAQFSFNPRLMMFDEHINQLFEGILIFDNKKQHITYLHIKSKESFSPKLSFTVESYSLNIKIAKDNEELHVVNIQSEKSGSAFYFKNFDEKSVRSFSQFERVN
GC_00004786	MAG84_Bin24	P_phenolica_MAG_84	3749													MISLGEIFLSSKKCPDERGDWGSYKFILVYNPKFSGAVMLNTLKTGLSMANNKSLDILVLATRNCLMLLKGKVFLF
GC_00004787	MAG84_Bin24	P_phenolica_MAG_84	3298													MSLPTIFQPIKFVIYSYISLLTLTYAYVNYVAKYFEYAGFMYEMDFSKLVQVIVATTFLSLLVKNKKESDLLQFYSVIMYLVIYLPTAVLYYCGKGELLAYISIFTGMSIIFILGHISSLFKFDLVVPRVKQGRAVAFALLLFFSLAVLAKIVLSGAITNLNFDFTKVYDFRQSQSELLYSSGGMFLFNWLIKVLIIFFAIYCLHKKNYKFFFVLFAFQFFLFGITTHKSTIFYFIFAVGIYYISSRKNVVNGLIITYVACVALFLFLGFFLEDKLVASLLIRRALFVPAHLNYVYVEFFNDNHVYWSNSLLSSMLDYQFSRDTAYAVGEYMGHDNMGANNGLFASGFMHAGYVGVVFYAVLFSLILITINALNTNFPPQFIISVSIAPILSAMTSSDL…
GC_00004788	MAG84_Bin24	P_phenolica_MAG_84	3228													MQIYCLAFKQLLKVVYVNVVGGALEKANTISKAQIQ
GC_00004790	MAG84_Bin24	P_phenolica_MAG_84	3714													MENQYKTLVNILDKIILEVPKNKYQKRYGTDNDEQKDQSRAKAFIHLFLMAKHGLLDFAEREKFVTDGAYDGGVDGYYIDQSAKMIYLIQSKFRTTAENFVEKEIDVDELLCMDIDRILKGDESDEQGNAYNGKILGLQRELQKLKNPAKYEHKVIILANTDFNSQQLNRLTGGFDAEVINFSRTYKELVFPVVSGNYFCESELTVDINLANSEHPRIKYKVNLGNEQANITVLFVPTVEIAKILHKYKNSILKFNPRSYLDMKKNSVNSEILKTLTESDNNEFAVFNNGITFISSDCNFTEKTGKKNTASLSLSQPQIINGGQTAFTLSKAYEENCESLEILKKVFKGKEVLVKIISFSGEEYDEFSDEVEETEPDIYSSNQLEIIENVSQATNRQSP…
GC_00004791	MAG84_Bin24	P_phenolica_MAG_84	3293	M	Cell wall/membrane/envelope biogenesis			COG2148	Sugar transferase involved in LPS biosynthesis (colanic, teichoic acid) (WcaJ) (PDB:5W7L)	K13012	O-antigen biosynthesis protein WbqP					MTMYAKFFKRCVDIFGTLIALLLLSPLMLVIALLIKIFDPGPIIFVQRRVGRDGEEFRFFKFRSMPVNTGDVSSDQLGQIKLTFIGCLIRRTNIDELPQLFNILRGDMSIVGPRPPISSQSELIEIRKKNGAISIRPGLTGWAQVNSFDGMSVNDKAKFDGEYSQKLNLWLDIKIVLMTVAYLFKKPPVY
GC_00004792	MAG84_Bin24	P_phenolica_MAG_84	3710							K19173	DNA phosphorothioation-dependent restriction protein DptF					MRLKEALSVLSKSSPYSVSTLRKGQQPDEYKYKEYLYIEPQIAIDFERALNETPTNSILFLCGSSGDGKSEVLTRLYNKPEFKNVVFHLDATHGKTQHGTAVESLDELFEEQKKQQHKLTIGINIGMFQKFIKFGSEKHSDIKALFSSFLENRHEKGYQIENAYFYDFESYPRLHFDKSGVKSEFVFSYLKNLTKECDSNPFYELYLLEKEKESQIAYNFQIISLPEFQSALVYLFGLIRLHDEQFLIPRLFVDFIYQIITTENDDGIIGNLFTCLDNQLSEKIVGQDPLQSSSQKLDSFLLALATDSLSESSLESTNYLQKTAGCKLSKNNLIRFAWVLNKELRDLYPESDLANLFNNEILESYCTIYEILFKSEFNEDESDLLIDILEDNLLAGIAN…
GC_00004793	MAG84_Bin24	P_phenolica_MAG_84	2662													MINCSSKLQFLKTDGELENTIHDSIDETIKLIFEHNNPPKNITPSHVNSKSNSELCFYKFFSNHRASSRVKFDENWCTNLFDISKEKQEDYCKLQVLHLLLPATEINNTVTKTLYKKTKSWLRLFFYILWANKAVLLPFNYKPPKARDSKNNAWVEIGLPIYPETLRLIRNSYFKDKRFEHLNDNYISSTYSRDMSYQCIISTTWYTLEDIELSDAKRFKQFHLNYLRNENFTNKHKTLPFSPLLKSFLSYAPTRCKFQIQDLAQLEITRDETSHQKLNGFEIEVSTPFKFTANFSPKISFILKGDALRSNVKNSLNKTFDVILSRHYNKPVQLDTHGNFRDFKTTRLVFIYVFEKTKFLNITDLAYLYELMSHDYIAEYDIERFIHKDKITDFWKIEY…
GC_00004797	MAG84_Bin24	P_phenolica_MAG_84	230													MVNIQGLSSYVLDKSKSYSSYILYLHLITFTCAALSIFFSGYSLYILAAIAFLAEITCWVINNRVQHNKSLGQKLSRLNIITESYQKDMKLELAYLQSEINSSEFAQALEFQNDNYFSTKQVEPLECLKENLQESCFWSQHLYKAYFKKKIKNTIIIALSIAILLLFSLTILPNDPNYSIPRLALLLLICFPLKSGIDDAISLYNAANSLGVIDRKLNECTDDSSELLIIFSEYSVSTSHAPLIPEKLYKKERDGLTLLWSERMKTS
GC_00004800	MAG84_Bin24	P_phenolica_MAG_84	739													MEETKRIRSLKKRLIKELPFFPNNKDTLTDLESQSLNGILIHYLHWKTRLVPARRRRVQIAPEVTSDKRWRRLKEDINALLDKIRNEEDVFPYLSKRAHSYGYTPAQRIKDGEVDSWEDKDQLLNTKGFHHFHLNMNVQSTGLSERTDDVLFAYVTRENFHAIGIFDHSVFDSADSNGNMNDERSRMWELHEKHATLGMEPGTAYISHPIATSGHPIYIVQMADFYANIIRENDPKLDDRSFVNNLYDQGKLDHPSKYNFEWHINNLDLCAYDKKTEVLFNIHLGHI
GC_00004802	MAG84_Bin24	P_phenolica_MAG_84	3464	K	Transcription			COG4568	Transcriptional antiterminator Rof (Rho-off) (Rof) (PDB:1SG5)	K19000	Rho-binding antiterminator					MKTTISCDVHDYFEIVCMRKSQITITLHSEKIISGEASDIILNQEKQECLQMRVNNALYTIPLTEIKHLHAHNNPTSAHNFQVKIT
GC_00004804	MAG84_Bin24	P_phenolica_MAG_84	1756	V	Defense mechanisms	COG1468	CRISPR-Cas system	COG1468	CRISPR/Cas system-associated exonuclease Cas4, RecB family (Cas4) (PDB:4R5Q)	K07464	CRISPR-associated exonuclease Cas4 [EC:3.1.12.1]					MLIFMDSPWILRSMINMPYFDGLIPISYLRQFSFCPRIPWFKTVMQFEPPEQAWVKQGKAWHDSQQQLHKKRVVSTIAPPFERKTDFYVKEANLGLHGYIDEISYNQDIGVVVEYKSDTQAPNKGQKLQLAAYAMAAASQLNIRVEHGVLLKGSGYKQFKVIMSNELKLEVIKTSEKVRESMSKASLPTSSAQTAQCSQCEYLRYCNDR
GC_00004805	MAG84_Bin24	P_phenolica_MAG_84	274	M	Cell wall/membrane/envelope biogenesis			COG3307	O-antigen ligase (RfaL)							MRLKSIAALLLKPIPDSLFSMAKYALYHKRIPKLHGQSLNEKVLRKKCGYVSEDERQLREKSADRLLVRDYITSLGSNVELIPLLWNGKVLSKDVWESLPNKFVIKARHGSKMVLIVDKTIHEYQTVYEKTEQWKKNNYYLLGREWVYKNTPRELVVEEFMTFESDVPPDYKFFCLNGRVELVQVDLDRYSSHTRNLYDKSFNLLDVELAFDKGALIEKPKLFDDAVKIASQISKDFDFMRVDLYILESRVYFGELTNFPGNCLERFSPESFDLELGAKLELKNAE
GC_00004806	MAG84_Bin24	P_phenolica_MAG_84	730													MSNSPPKNAALTTALAFHYQVLIGLDKCFALEEGQSVWFEKDGDVSLVSPDVLTSTQTEVKDYSAPLTDHHENLWKTLKNWLAPEFCHAQYGALVLHTTQAFGSTTKLKDWNTQTAEQRFKTLEDIFLSRSEKERNSESPSEIIKLQKAVILNATKSDLLNVIAKVVLHIESADLDALRKSYYNKLSGYIPYSNRQAFAEGLIGFIYEQSNSIKWVIEKAAFDQHREALTAKWGPKLFTIPDFTQRNASEEEVDSYLNALFAQKLCEIEYECVLPEAIGDWLEFINSSMEELHGHPQYTKMVERYREQWIRTFSAKHRSACRKKGDRTELSQNLYDQVTSETPFGVEGYPNPDIVFRNGLIHDAMNDDERDLKWRVEP
GC_00004808	MAG84_Bin24	P_phenolica_MAG_84	2229													MDSVYIEIEFISIFANLDNTLTVRIDDTLKFRLNLETTNDVVSLDLKVTESKDFNFDKGTKLVNGNATLKAIPVDLTLAQAAFWRHDSLSGSICHPVMDNDIIFKAKIHKKKIKFPSMHSSRTNKDATSSTNEHESLIDSICASPNRY
GC_00004809	MAG84_Bin24	P_phenolica_MAG_84	2232													MDEIDISGKLAYFDAAQGSWCALTEECYMALNPEAEINDDSKKKIFESKERIQSILSGSLKLPNLSFFAGSGTSLGEIGGPSMGDLWKKSMWVNPDSKPQDNDYGQLHEIAIRVMEKVRYQESENPNIEHFLSHCEAFLQFDNDEEVLEYVRDVKETILFECTDFLEQPTANISSYKILLQKLARRRVRDPRLKVFTTNYDMCFETAASELGMMVVDGFSYSRKRQFNGKYFNYDVVKREEDSHEFVEGVFKLFKLHGSVSWSREGNSVFESQEVEPDNAALIYPAKGKYQQAFVQPYLELLSRFLESTRESNNCLIISGFGFNDDHLSEPILSAITSNPSLKLIIADFGARQHIINNGENGSSPYWPKFLELARNGYDVHFINGSFSDFVSLIPNLKA…
GC_00004810	MAG84_Bin24	P_phenolica_MAG_84	2780	R	General function prediction only			COG2249	Putative NADPH-quinone reductase (modulator of drug activity B) (MdaB) (PDB:1D4A)	K00355	NAD(P)H dehydrogenase (quinone) [EC:1.6.5.2]					MKNVLVINANPKTDSLTKSLADKYSETVGSKHDVKAIHVGDLDFELDLREGYDKIQELEPDLVHAQELISWADHIVILSPVWWGTVPAKFKGLIDRVFLPGFAFKYEEGEALPKKLLKGKTSEIIVMLDTPLFWYKYFQGNVIYKHLKKTILDFSGIQNKRTTYFGPVISSKEKDVDKWHKKVSQLAVNI
GC_00004811	MAG84_Bin24	P_phenolica_MAG_84	234													MQFLSQTQPYPDETIESYFLRLTKENGYLDFSDLADALWDWLVSQDHELEGAFPNNLKDIDVYKAVQSSSFRIRALRLVAKLAGLEASSLINLCWLRSNSRFGELSAISRDNFLAPRLLIRKENIPVCIECLREHEYVPYYWHLRAYKACHKHNKQLIGLCGENSEESDYRLSECFHSDVSPPATNLNEHDLKLSKALTSNSAKNLVGLIAWFSNFKSISIDSDEFSKSFTTYFSNWPESFTSELNEVARIAQIKQIQPFNQTKFYDVFGDVLKTSQIAHAGSQGQNIVKTAILKFFTDLVAKHPKLKHPNIGDLLLSTQESTVLLNTNYEQVYRLYEEGFLTSSYPLKKHERLQLNQGVFHLRQVIELCHAFAVNEVVSSKQFVPPW
GC_00004812	MAG84_Bin24	P_phenolica_MAG_84	3294	G	Carbohydrate transport and metabolism			COG2120	N-acetylglucosaminyl deacetylase, LmbE family (LmbE) (PDB:1Q74)	K01463	N-acetylglucosamine malate deacetylase 1 [EC:3.5.1.-]					MVNLVVVAHPDDEILGFGATGSKLVSKGEVVQPVILCGNVDVRHMRPDDEDLYSDMIAANQLVGFETPVLGSFPNIRMNTVAHVELVQFIEKQIIKYQPSRIFTHHPADLNDDHLQVSRACLAASRYYQRRADIKPLESLNYMEIQSSTDWGFENTGDGFKANLYVEVKEHLDKKIEALKCYRNVMRDYPHPRSVEAIKGLAAYRGAQSGQHFSEAFQNIFQQEL
GC_00004813	MAG84_Bin24	P_phenolica_MAG_84	3231													MNGLNYFMNALKAVFLAFLTLSFNALTLDKALQAQTQVVKKAFQQNDVEAISKLVAYPLNREHPIPAIKNEAEFIKRYKEVFDDALINLIINSDTEKDWSHMGWRGIMLSHGVVWIDASGFISAINHQSATEAVMKKELINRSKQKVHASLQGYKKSILAGKTKNRILRIDELDDGSYRLVLWAPDKTQKDAPSLVLGAGEMNMEGSGGGYSFMFEKGKEQYLCYVFMDHTPDSPSIAFEIHEGNDIKVMEGVKEKIKAN
GC_00004814	MAG84_Bin24	P_phenolica_MAG_84	3934													MNKAYSKVFNDQKHKEISAPDIFTWEPNEDLNVPENLVLCRDENGVPTAVYGAAKWDFAPYRLSVVREQVFHFRLSDDEHQSDEEVELIVELKRLLFCIMYFAESGKAGSLATGTLESYFTVLRMAARFCLSMGKRELVGVLSMKELFTNKAYLQAFVRISDGVTFNKKTKAILGHLVRIGEKRIGFIPVAKTDIKFGSTDSKQTPVIPTRIYLAFMNQLAEELLFIEGQLDHLTSFIGCLNDEFYGVSKNTQKRNGVGGAKHYRPDWNEAVEIHGVGELFDKYGGLGMNYVPYVIHQIQYICKLALHLYTGMRDEEVNRLPFNCIYEEVVTGSIADENGVEVDTARTVQLLSTDAEMVEMLSTTTKFEGYKKSASWYAAEEAVRAIRVLQTICRAIAL…
GC_00004816	MAG84_Bin24	P_phenolica_MAG_84	736	T	Signal transduction mechanisms			COG5018	3'-5' exonuclease KapD, inhibitor of KinA-controlled sporulation (KapD)	K09951	CRISPR-associated protein Cas2					MGIEYNDFKPDFMLQSYDFMMIVDIEHTCTLDGSIPPDEREIIELGAVVVDIKSLEIIDEFSALVKPQRNPEISNFCSQLTGITQSELDNSDDFKTVFSDFLHWYPKTSKVLFATWGSYDLVQINIDCEFHNLQHFSPGAVLNLKKAFKVVNKLKKLVGLSRALELCQCEYEGSSHRALDDARNTVKLLPYILSNPKTFIDKV
GC_00004817	MAG84_Bin24	P_phenolica_MAG_84	2665	T	Signal transduction mechanisms			COG5018	3'-5' exonuclease KapD, inhibitor of KinA-controlled sporulation (KapD)	K06348	sporulation inhibitor KapD					MNKVHRFCSQNSLERVVVLDIEHTCTSNNSIPREERETIEIGAVLIDTKQCHVIDEFQSLIRPIRHPIISKFCAELTGIKQSELDKSEPFQKIFKEFLNWLPSEDELLLVTWGAYDLMQINIDCSFHQLTPFSPPNTLNLKQAYRKACKLKKPVGLKKAMEISLGTFVGTHHRALDDARNTAKLFAFVSSSLDEISY
GC_00004818	MAG84_Bin24	P_phenolica_MAG_84	3295	M	Cell wall/membrane/envelope biogenesis			COG0438	Glycosyltransferase involved in cell wall bisynthesis (RfaB) (PDB:2IV7)	K03208	colanic acid biosynthesis glycosyl transferase WcaI					MVNQYTSTPVIGMGGRTYYLSKYMAEQGHDVKLIGASFNHVLRKPKEQKELFEVEKVDKFDFVTIKMDKYKHAHDKKRVLNWFKFSYYLTRLTEVISEKPDVIVVSSPSLVSFLGAWRLARKTKAKLVFEVRDIWPDTLIQVGGFSRSHPFIRFLSWVEKKAYSQSDFVISNLKYFNRYLEEKKKSYKEFIWSSNGFDSSEVSVPEALPETVSSLIPEGKFVIGYTGAIGLCNNLDYLIDAAESLKDAEQFHFVIVGDGSHKEHLVTKANEKKLANVTFIDPIPKKQIQSMLQRFNACYIGLSQEPLFKYGVSPNKLFDYLVSGRPIIYAIESGDFKPVEEAKCGLMIEPDSASAVADAVKKLNALDEAERQEMGARGKEFAIREFDYASLAKKLIEKV…
GC_00004819	MAG84_Bin24	P_phenolica_MAG_84	727	C	Energy production and conversion			COG0388	Omega-amidase YafV/Nit2, hydrolyzes alpha-ketoglutaramate (Nit2) (PUBMED:28373563)	K00986	RNA-directed DNA polymerase [EC:2.7.7.49]					MGLLNKKYRELKPADQYIADNVVLAQAWKKSQQYIRSTNWYANTFELDRSTLSLAKNLDLWVEELEGLDYELTPLRLVPAPKSTSWVFVDTPLFPPADIEFLDWEFAEEALSGINQSWVPKDEVVTSLRPLAHVPIKEQTYFTALMMCLANTVETIQGDTSSDFESVHEKKVVNYGNRLYCQYKDGEAQFPWGNSTIYSKYFTDYQRFLERPSYFGKQAIDYKSGRENVYEIHLDLSRFYDCIDRRRLTEEIVSLIDGYTDKRFPIIDKLLDEFEDWKWEDDSISLYNNVCQKDSEDIPLGIPQGLVSGGFLSNIYLLNFDAEMAEVIGQVIDEKYRVVDFCRYVDDMRLIIVSEESSTNLKKDIVDFINSKLEDIGLSIHSDKTKVEPFQIKKVGVSG…
GC_00004822	MAG84_Bin24	P_phenolica_MAG_84	3300	M	Cell wall/membrane/envelope biogenesis			COG2244	Membrane protein involved in the export of O-antigen and teichoic acid (RfbX)							MSKIVGWSLLGQLFLLAITPIVTRLYQPEHFGVFSSFFALASIFGVLVCCRYELALPLTKTDSELSSGVLAVSLINITLSLLSTLGLAVFMYLSPATLPFDQSYLIWLFLIVLFIGFFRTSNYIGTRYGLFGKIGQAKFAHSFSNGACQLGAGMASPSGEVLIISYFAGQVAFILRVFQATKEKVVTSISRLRAGYFIRKYKKFPMHDLPGAILDVVSANILLILFSVYFSPLVAGFYLLAERVLFIPVNLLSQSISQVYINKLSSEEVGGGFSIKLALVLSVVATVGVLIVTVMPANVYIGFFGESWSGVVAYLPFVAIIAGCQLLYSPMSMVLITTGGQVYSVYIHSSLLFLKVASVYLGYKSDDPIQAVTYVAIATFIVYSISTLFILRRASRFYRA
GC_00004823	MAG84_Bin24	P_phenolica_MAG_84	237							K19130	CRISPR-associated endonuclease Csy4 [EC:3.1.-.-]					MKRYYFVISFLPDYCDVGLLAGRCISILHGFLSRQNRNDIGVCFPKWNEKSIGKQIAFICKDKGVLKALRQQNYFEMMAHDKLFEISVIKTVPTDVPEVKIIRDQSLGKLFMSEKRRRMERAKRRAEARGEEYTPQYLPKDSEISAFHKIPIASKSNQHDFLLHLRIEPADSIQNTFNSYGFATNQAHKGSVPLLTF
GC_00004824	MAG84_Bin24	P_phenolica_MAG_84	2230													MDDDNNDKCIFRISKISQQRQLRAALAHNLRLENTPNIHTELSHSNINARGCATIDECMRRYESSIRGLKIRKNAVLAHEVLITGSPEHMKKLTKQEHIAYFNAAARWLIELHGGELSNLLCFSVHYDESTVHAHILLVPKINNKLNSRAIIGGARGRLSELQTEFYERVAKRFGFTRGVKNSRAKHQHYSELKGLKNALKTTSNKLEKVKNEHAAILDELDISKKQLSYVQNELKQSQLLEYTALKAKIAQLEKNIVLTSRPRR
GC_00004825	MAG84_Bin24	P_phenolica_MAG_84	3069													MYKLISILLVVFFAAPSFSASEDEYKYILTSITALQHDTQHLKTQFTAVHNATISNEQIVFQIRELQREINNLYLDIKKVEPSQQYIENNKVRLTQIEEKLNTLLLQAKGIMLDVDSKLNAVPLINDKYKAQIIDEAKEATFSKITTLFSFLTAGLGAIIGIAGWGINLYLQSNLSEKVQVYRNESEQVQHNIEDGVIANRSFAALGPHSTISDRVELVIELRKRLLEDPGNRLFAILIGRMLRKDENYTAATEELNKFVEFKEKEEEIDHDLADILYNRACYKTLASECNVINGDNEVRLKSAFEDLKRSASINRNNFTDAEMDVDLELLRQQPYYKDWASTLLKTTSHQYS
GC_00004826	MAG84_Bin24	P_phenolica_MAG_84	236	V	Defense mechanisms	COG5936	CRISPR-Cas system	COG5936	CRISPR-Cas system type I-F effector complex subunit Cas7f/Csy3, RAMP superfamily (Cas7f)	K19129	CRISPR-associated protein Csy3					MDIPRQLSYTRSLSPGKAIFFYQTPDNDFEPLQVERQKIRGQKSGFTEAYTSSSAPKELAPQDLAFGNPHTIELCYVPPTVKELFCRFSLRVEANSLQPNVCENDKAVYWLERFVKTYQAHGGFEELAKRYAQNILMGSWLWRNKKSANVTIEVIGEGFEEPIIIDRANRLRWNANWRESESELKRLTSAIQKGLEDPFEFCFLEVTAKLKTYFGQEIYPSQSFTESDESSRVYATARVNNAEAACFHSQKVGAAIQTIDDWFIEDAEQPLRVHEYGADYKRVIAKRTPKNQLDFYSLLPKVALLIKEIEKKGLGIGLTSRHAHFFASVLIKGGLFQKGKG
GC_00004830	MAG84_Bin24	P_phenolica_MAG_84	1498													MHSQDRKKQANTYLKYYYCGKCTQTNQSKKQTKHLKSHTYKIKKLTT
GC_00004831	MAG84_Bin24	P_phenolica_MAG_84	3755													MKKLKKLLLPATVALLASAAAYAGHSCHTMESCVQGTCIETSVCIYIPEPVFNLPD
GC_00004832	MAG84_Bin24	P_phenolica_MAG_84	3712	L	Replication, recombination and repair			COG0433	Archaeal DNA helicase HerA or a related bacterial ATPase, contains HAS-barrel and ATPase domains (HerA) (PDB:4D2I)	K19175	DNA phosphorothioation-dependent restriction protein DptH					MQFMSQVPFESFLLNLFLKNIKLGNTRSTKFHYVCSDPDKAKKLFNARLGVLNTKNSSLVIDDVTVPVLEAECGLSLIIMLHDSAAKEKDTYSEDFIANVRDAINGLENTSLFVIHNSALETILTSCQDISVNEGVFTPEYVQNQLDKLAQKHKYTNVIEAIAEKQKRDVEEQNLSVFGYEALYNSIINNETKFQQHGLFQDSRLLDFTDKKAIKNDINKNGRLYTEIEAIKNDHLDEKNAKVKFEKLGFGEKFTKDNFLKGDKWKELEFSVLETEIENNKTRKLTFEQLEVNGQKHKHIKAHDAKCKINSILIEAEAGALEIKVKYNKGDTLLKVDEVKVVGDYALSRLDPRIGNHEKYSILTTNFNYDGSVKLFQIKLNRTSGPEKIQLNILLIPKN…
GC_00004833	MAG84_Bin24	P_phenolica_MAG_84	239													MFLTKRDFNLLPSTDLYSIFEAKVHAGEFCYHPHTWFIHQYYPLSKGSNNYKDLDKELLVCHSLLIGGVQVGYSKGIRPANKYPDRLNKKSYYLCDRYIAKQYLSDMEKLKLNEKAIQDSLELRLNRYAREANVGISRERVDLMSAKRIVEIKKFENWKHALGQMLFYSWAQPDKKKLLILFKDEIKSNKVKVVREVCSYYKVDVGIINRTTCLNEWLMTNEKIFLN
GC_00004838	MAG84_Bin24	P_phenolica_MAG_84	733													MNEIFHNAEQGNLFGNPPVKLPSALIDIETNPLIQKLPKLTGAAILGSLQSRIHHVPNAESLADMDLQDREQFIRLILSDFYHPSAQFVDLTRRLLSMIARGYSTKSMKYYSGHEGSHRNSIPNLLVLSHPQNGVTCTLERALYVIPQRVEHLEHQNTQVCYIRLDATSCYTPQSFYKALIRQFATVLQSKQIEEALNLTGDRKLKDAAIGHIKSNLLGMLVIDGINCIDKHQFINKVMPAVTELLNECKVPLVLAGRASALEHLLFNNDQLGNSANFDVYSWNPLKLEWNEQRQLKATSLENWHNFARDLWKKQLLSDKESFTEEKSLKLLELSGGLMGLASRIFSETLVTAMYAKRDETTLKMFDAVADKLMKHLKPMTTAIHSNDIELMAKYDDLM…
GC_00004839	MAG84_Bin24	P_phenolica_MAG_84	1758	V	Defense mechanisms	COG1518	CRISPR-Cas system	COG1518	CRISPR-Cas system-associated integrase Cas1 (Cas1) (PDB:2YZS)	K15342	CRISP-associated protein Cas1					MQHVVIQEHGRSLGITSERLVIREGDNPEKHIPLRKINTVSIQKNGVSVSSNLLSACARYGIKVFIGDRAQELCCLQGNAQHAVVQNRINQFTFLQQDEQCYRLARAIIYGKIRNQRATLLYFHKQKCGQEKKQAALNCSELLAHLAEKVRHLPYHCQWQSQVMGLEGQAAAQYWQLLSEHQWLGEQFVARTGRGAQDPANQALNYGYGILASVVWNALTNAGLEVYMGALHAIRPGKPALVLDLMEEYRPWVVDRAVIKLRSELKGPELKAKTRKKLTANILSTLANPIPYRGKKVRLESVLQRQCYRLCGLFADEQKYRPLLFRW
GC_00004840	MAG84_Bin24	P_phenolica_MAG_84	1562													MLAVAYKKAPDNPRAVRILESHNRFSSHAQTD
GC_00004841	MAG84_Bin24	P_phenolica_MAG_84	3711							K19174	DNA phosphorothioation-dependent restriction protein DptG					MNDHLNKSKEKVSGKYKNKASSYLPIGPQVPKDQNLNWNIVYKNVCQNLFSLKCNINTLEEFYESILKDINEVRHTKDLAPIIEKVYFQEHEPFEITPYSRLVNSENVLTRTQTMVDVFDAMLCGLPTESFDFTGNNFLEEIVNTSAKKLCTEVVKSKTKVPYLPFLAKKCQEDFLFISTRPVLLNDSMEHLVEIYAFLYITQLSLHLYSPKLRFSEPTSQEMYFILEGEKASKERHSTFLKGYKRIFEKDVGAGYYIFPHLGYLELITTLPLWVVSQDEHGQAFIDQINELNALFCNEFNIHFAGNRTSFEDAINDGLTYHKEIFKESNKKSERYDANKKVCDSATTNFAGNFRVNKGRAGGWYFQLSTKTVLLLTNLIIGDKKKLLIDDVVEGFNER…
GC_00004842	MAG84_Bin24	P_phenolica_MAG_84	2859													MSNLLKLLSEITTNQSMLNSFINNENVLFKAFNIDEKTQNAFRSNDDGKSLLDAVKLELDAHAAPSKVVVQPDYHSAAPVLHLVDALVQNEAFRNVFVSNENGIRDGAAKAYGVNDTQADTIAALIEKKEGYETDLDAVLADIKEELVKIKNS
GC_00004844	MAG84_Bin24	P_phenolica_MAG_84	1874	N|W	Cell motility|Extracellular structures			COG4969	Type IV pilus assembly protein, major pilin PilA (PilA) (PDB:1AY2)	K02650	type IV pilus assembly protein PilA					MTQNQKGFTLIELMIVVAIIGILAAIALPAYQNYTARAKVSEVLLAGANCKVAIAEAAAIGQTVSGADPFGCDDAVGSVYVKSITASTAGVITIEAQGIPQLGTTDVKVTLIPTVDAGSTAFKNENFDGNTPVRGWICESPATAGIDLEFLPGNCRKGS
GC_00004845	MAG84_Bin24	P_phenolica_MAG_84	1923													MSFKKPFLALSLLSLLSACGDQKTPNSAPEISGWSMATEYTWGEPVNESMLVKLTPSVFDAERDALTYQWRLLTETDKITLINTSAPILSFNYPVSVSEEVYELAFEVTVTDERGASTSGNYEDDFNDYVYIDLPVDFAVQEGQEVTVTPRLFGRTSYISHYQWQVTSEHDITLTGENTQNVSFVAPNSPTPITLSLTTTYIDGHDEVREMDIIITQ
GC_00004846	MAG84_Bin24	P_phenolica_MAG_84	2769													MTIIKGQFIGLLLFYSLQNIELILYFTSLHNTEINLGNEDENC
GC_00004847	MAG84_Bin24	P_phenolica_MAG_84	3068	L	Replication, recombination and repair			COG1474	Cdc6-related protein, AAA superfamily ATPase (CDC6) (PDB:1FNN)							MNKGNLKPAHAGYRYQDIATAYFLIKSTLGKCDSVTVDKKQVEDDRLDDLEIVVSGNVFRKQIKSSPDASRVIKKNDFTGNQSTLRIDRLLLTHVRSPYQVEEYRLCATWQPPSSSDELINLIEPIIIEPTFDGTIVNSFKLNADKIWPLGEEPIWTPLHRPIDTAVEFDRNDFVVFCDKFIIELNLPLASTNLLHPGPLETAVLKMLQEYVGIGQYPNTGRQSEDVAALAVSLATLARTQEATLLPNEVIKSLEIRTDFGRVAQAFPLDKNHFLNRTAFKDKIKSEISKDGFHIVTGPPGAGKSWDLTSLAEELSPDFIVARHYCYLEPGDELIERRVTSDVFYANIIAELYEVLPELSQELNRLSADIQTLELVLKNASTLGLEIVLIVDGLDHISR…
GC_00004848	MAG84_Bin24	P_phenolica_MAG_84	290	L|X	Replication, recombination and repair|Mobilome: prophages, transposons			COG0593|COG1943	Chromosomal replication initiation ATPase DnaA (DnaA) (PDB:1L8Q)|REP element-mobilizing transposase RayT (RAYT) (PDB:4ER8)	K07491	putative transposase					MSFNFRVRKTDGPLFRGRYKALLVDVDSYFLQVSKYIHRNPIDCRKTLVEKLGDFKWSSFPAFMNGSHSEHWLELGFTLRRFDNNSQAYSSFIVGSGGDEVKTILDKPRWPAILGSQMFIEQIKIKQENADVVDRINKLQGILPEIEDVVKKIAELFSVEVGSIIKARRGRGAENVPRWCAIYLSRELGSHQLNAIAAAFNMGHVSGVNLAISKLKSRIDVDPNLNDQLKPLTKILTP
GC_00004850	MAG84_Bin24	P_phenolica_MAG_84	2227	U|W	Intracellular trafficking, secretion, and vesicular transport|Extracellular structures			COG5010	Flp pilus assembly protein TadD, contains TPR repeats (TadD) (PDB:3WXX)							MKNIIKIIVVAHCFAQLSFASTVGLINNVSEVKHVDNIQPPRNDVAIITDIDPVALSAPSANSDSDINIIVNPGNPNQITDTEKLPANNKKLIQLEKRIDELDKLAKKNESLLLSTQTLYNEQKAWNSTIVSWFGGGLGAVSILIGVIAFVISRRAQESADLAFQSIRVAADSAKDKLEDISRFRNEVDSFKKEMDESKKTVERFETLSVAIDLDLAILVNSESKLNSINFLITDYRQANDTKLKKRLKDGLNQLIGIRKKLEEHLEHLEQPHFNGVKPELRKTIKEHIFRNLLIQSLVTKDLENPSRAIELLTDAEDVCDSNKQLSLVYYNKACYYSLIDVLSSSARYLAKAIELSPSIRDSVGDDSDLDNLRNDATLMSKALSGDSDD
GC_00004851	MAG84_Bin24	P_phenolica_MAG_84	738													MVISDNITKEELDIFASLLKQDSAKGHYDKQFTDLAFNKNYLTHISNTSEIIGYPGSALILVFRENNNPVCFAVVCSSFVPEFDSEILFFSTLSHRRKRGFGEAAIKLILEEVKGKSVLARCIPKSKAMIRLLNRSGFNQITLGSSKNINFVHQNC
GC_00004853	MAG84_Bin24	P_phenolica_MAG_84	1838	R	General function prediction only	COG0714	Cobalamine/B12 biosynthesis	COG0714	MoxR-like ATPase (MoxR) (PDB:2R44)							MSGILRQPAETIYQAELNALKAEDIGNKPDNWALTPQSVVTYLLGGTTKAGQEITPKYIGNRRLIETAVATLATDRALLLLGVPGTAKSWVSEHLAAAICGNSTQVIQCTAGTDENQIRYGWNYAQLLANGPSTEALVPTPLYRAMESGTLCRLEELTRMGSDVQDTLITVLSEKMLPIPELNEAVYAKKGFNIIATANNRDKGVNDLSSALKRRFNVVVLPLPDDMEQEISIISKRVSEMSASLDLPVPKDAQQEIEKVVTIFRELRGGETLDGKITLKTPTGNLSTAEAIAVMVGGLSQANWFGNGKLDAEGISSNLVGAIVKDPVQDKAVLEEYLETVLKKRAGYAGYYKNINEVL
GC_00004854	MAG84_Bin24	P_phenolica_MAG_84	238	T	Signal transduction mechanisms			COG5635	Predicted NTPase, NACHT family domain (NACHT)							MTESIIGKVITSESVKFITGKIFKGLESKARKLNSKRTANEIIQSINSLNREKFSKKFTQHYLQFKSISSGDDDLFINEIYVELSFTDKRNKKVTNFKDVLNNEKNKRITCLTGRAGQGKTTYLRRLIWESIQQTNIPRIPVLIFLKDIKWSEFPTLISILINELSLIGFEVNTEVCFYMLKNGFFDIYFDGFDEVPTEYQSHAIEIINQCSSKFECRCIVSTRPNTRVTIGTNVRSYSINNLTESEALDLINKYQWVTAVTRKRLCDTISKNEALKKILITPIMIDIFIFLYPDLYEEPKELVDFYKQVFRITTSKHNRLKNTLKLGHLTDLSDLKLEELFSALCFRVIFDSKYVELNRFEFDSYIKFASENAAINEEDYPRLGDDLILRSCLIIEEA…
GC_00004856	MAG84_Bin24	P_phenolica_MAG_84	2231	L	Replication, recombination and repair			COG0433	Archaeal DNA helicase HerA or a related bacterial ATPase, contains HAS-barrel and ATPase domains (HerA) (PDB:4D2I)	K06915	uncharacterized protein					MIENGILKQELKLGVVSSISANTVKVNLSHAGELSAAYISGHRYGRGEVGEIVLVEGQQKIILGRLTEVKLPDRERTEISKDFSGSSNIDAIGFIKLLGSISIESLKVEAGVAGYPRLGDRVFSASSDFLASIPQLMNLDPHDTQDTLLIELGEITGDIGCKIRVTPEELFGRHCAILGSTGGGKSWTTARIIEECSKFPNSKVLLIDATSEYRSLPSSFTRHFHLGSPVNTHEDSEEFRVPPTDFDESDFTAMFDPSGKVQGPKLKEAIKSLRLAKLAPDLFPNGYVPKVNQTKQLYREALNRDNNSSLVDRPSQPFDVKKLIKQIIEECCWDNDDRWGAGNNDLGYCSSLLTRIQAVTHSSSLNAVFNENTQLNSLEMVVNDFLDGDKRVLRICSSD…
GC_00004857	MAG84_Bin24	P_phenolica_MAG_84	2663													MGRGAQKGDNRFQNHQSEKQTLRLVLLKRVLRDVAKRKQIYPNEWQLAEHAAEEINLLIQSEYPEVARKKRGLVHPSTLIRKGTKYKMELAKHLLNSEKLTNINEMAAKLLEYQLEIAAVKDELVAQKNFAKKYLSRTDENNLTKSIPDNTINIKALDSAYKIILALVEASDSLFIFHNGELIDRARTANNVIADESLINTSGLLESSLYKGLVLNK
GC_00004858	MAG84_Bin24	P_phenolica_MAG_84	269													MIIIKRKEAKMKRWRNFEWLDTVDRKLFAIFFNSISGNPIAHLEKCDALELKNLYYQYIQRFPLGNELEQKNKSNQIYRGYKNYEKKQKNIEKKQSAINVELSNQILKKLDKYRASGDKELSRSEFISMLISSCKVKDVKNQRIDKEAISTSDLQGGIMKNNTHSVAPIPQNQTLTPVYRLVNYPDNQNNNNLAIDSIIRQLEQLKSQ
GC_00004859	MAG84_Bin24	P_phenolica_MAG_84	1560	E	Amino acid transport and metabolism			COG0308	Aminopeptidase N, contains DUF3458 domain (PepN) (PDB:6ATK) (PUBMED:24123841)							MFWQLLKFEMRFQSRQLSYWFALLMLAAIGFILCGRQVYSVNVLALSAQNLTYAVVLLCQISIFAIALFTSNAALRDHQYDFYAFVETKPTSNTVIVLSRFISLNVMGWLIVLVSVSAMLLPVLLTDYETDILGAFNVLNILWPLLVIVLPSTFFITSILYVCAHLSKSTIMTFAASVTLYACYILSSTLLDSPMFVTSTPLIRDEINLASLLDPFALAPFLEQTKSLTEHELNSYLVSFEGNFLYNRILWFVISVLLLLKIIKFAQQRGRSDYKDEKKSNRFILKKAAKSLISKAEYQPVAPAFSARLAFQSEVLLTLKIIFKSKIFCILMLLVSILVMALIINGLHHHPFVGEQLPFTSIMMANVKKPIEIVGLFMMVFFSGELVWLAREHKFDGVL…
GC_00004860	MAG84_Bin24	P_phenolica_MAG_84	3292	J	Translation, ribosomal structure and biogenesis			COG0223	Methionyl-tRNA formyltransferase (Fmt) (PDB:1FMT)							MKFGFVTCVQLGLSCMEAIYEIGGQLDLAITLNNNQAVNKSGRIYLDSFCEKHNIPLVKSRHINDQAIADAIREKGIDWLFVIGWSQIAGADLLAIPTKGVLGIHPTLLPEGRGRASIPWAILKGLDKTGVTMFKLDSGVDTGPIVEQIEIPLTAADDAGILYRKVNKAHIELVKKAFPLLQMNELAMREQDESLASEWGGRTPEDGKIDISGSVHDAEKLIRATTRPYPGAYLEFSDGKRIIWKASTNISGSKPVIEFYDGKLELVECEDVV
GC_00004861	MAG84_Bin24	P_phenolica_MAG_84	233	K	Transcription			COG1396	Transcriptional regulator, contains XRE-family HTH domain (HipB) (PDB:1ADR)							MESPTPLRLKQARKAAGYTQQQLGIALGMEPNTASARMNQYEKGKHSPDYTTMKRIADELGVPVAYFYCDEDVLAELILELGKLNKSELEQTLKDLKSSEK
GC_00004864	MAG84_Bin24	P_phenolica_MAG_84	1765													MCADTASGALTDQCGCSGAQNVTNACNCAGPPTDVLWKNHGQYVSCVAHTKNIEVNNGLLTEEEGDALIEAAGESNCGKQSKGKGKGK
GC_00004866	MAG84_Bin24	P_phenolica_MAG_84	2858													MKNNYKNTGFIHIEDFFSDQEFETLIGLSKSIVRENDFLDFEIKDLEKLHLTNSSKFNEFSARGYKSEKLYKYINSVLKQRIDKIIKEIYKDNFFIEDDATLLAWYPENLIKGFTGYHQDGPSDEIPHGFPHCWIPLTDERKENFECIPKTHTFGNFPHSHMGHFIKVESNIVEQFKENKKSFFVKPKDLFIFNTRLMHCLTINNTNSIAWSIEFIVK
GC_00004867	MAG84_Bin24	P_phenolica_MAG_84	2631													MKSNPVVKFRLECFYGSEITSNIIREVSNFYRFMFNNEHEHYLAYPLSGKIIGPKEVFSDLGNSYADLTRMDSLDLDCYTDLITGEIPVFYHCPTRTESIISQMLKSDGCVAILRGDDLKICGAAFGYTDTVENVFRNEYARRYQFSKADGQLFENDSSIFFDRIEQVTGLSESDGCFSLACVGTIPGSGRGINNYLSLLKGVFSLIPESKRDDLLVIGESRNDSVGRMLYSTAKLKPVESLCSCTKSSVLVASAEELIELYNKPRAEYIKILKDVIRNQVVDDVSG
GC_00004868	MAG84_Bin24	P_phenolica_MAG_84	232	X	Mobilome: prophages, transposons			COG3344	Retron-type reverse transcriptase (YkfC)	K00986	RNA-directed DNA polymerase [EC:2.7.7.49]					MPTSLFSPKKLEKYKKKLSRQKTNRDKPYKNSKKSFDPHELSNSLFEGSFKFERFHIKKQKKLTFQCQTLQDDVVMHALNKAIIGVYKVRQSDRNLMVKQVIDLINENHEKYVYRLDIKSFYESISLFKSIKKITDDGLLSSEYEHALWSMYNEITPLLARIQKVKGLPRGLSISSTLSEIFMRNFDDSIRKLDSVYYYARYVDDIIIISTERICINEQISTLLPTDLKLNYQKLSWFEVHESNCKKKCKCNKEQHQLDFLGYSFNFPKFNCKKSEPIKISLSQNKLTRFEERIHKSFAYFKAKGKPSLLVKRIAFLTLNYPVDQNKADKYELYSGIYFNYMRINNFEHLRKLDELLYYHIYNCPNFGRFSISRNLAITLRQYSFVKGFVNREIRHFMP…
GC_00004871	MAG84_Bin24	P_phenolica_MAG_84	2228													MDEVTTSLRGELSRLFGKLSSLNKSASAVRASISLLNIEISEREGAEKQTLTNEQLYYLISVVLETGVPASKAFALCAEEFNKSEVWAKKVIRYSPIKEQAEGVLSQLERGSNFYFQSLLKYKLLNKRKLIGSSDYRAFLKLLKEWSKIAQSLAGKDAEIERLNSLVEGLETEIIKKDKSLQMVKGLKPKEHAIFLRNEYKEMPLKQIAKIVGVSRQTVSKYIMERS
GC_00004873	MAG84_Bin24	P_phenolica_MAG_84	3238													MDKIILSVLLCIASFCTYAQSNARFSFDLATRMVYNHNLDNVGSMTPLGFDYHNVISGQSGDIGTLIMQLYATKIDNLSPHPGFFSDENDIEIVTRIFNFNYTGLGRDLPNIKVGHLELPYGSEYRIDTNGTLKQYNHGVNLGPKADWGLSFNKQYEGYEYEFALTTGGGQDFTNQNNSFVFTGYLGVPSHQNFQYGVSLNKSKINLLERQSIAVDIAYYYQLWGMLIELQSGERQQQHYSQAFLELNRTNPSNTLELYTQIRYQESKKVTRQDFIIGTDYAITPRISVSAQFTRLLKQHNSQFMAQFRWRF
GC_00004875	MAG84_Bin24	P_phenolica_MAG_84	3932	L	Replication, recombination and repair			COG4974	Site-specific recombinase XerD (XerD) (PDB:1A0P)							MLSVENDPFREQREARKLVLPVVTHATADITVLEQPDGSFPVKVEHEREGVSHSITYYIKPEDRVIVPDDSVYNFPFLFDKDGTPWNEANQYLFSLATNTSELGTGTVGLRRNASRLLDYKIFCESEGLDYLDFSGRRPANRPTYKYYHFLWKNGQIGAENINQRTGVVYSFYKWLSKQLGYDIDMERVDTVKSFKLLISTGTGSYMKELEKRSQTLSTSSDPKPVAMGYVRDEGEDLRPLTKAQSSLLIDTIRPTLSEDGVVTDSPFDVDEQLMCLFALTTGARKQSILTLRAKHLKQFTEKDLRNDGTYELRAGPGTGIDTKFNTRQRLYIPKNLLDELRIYFGSPLAAKRRKKFEMDYMNKYPDLLPISEDDMYVFLSEQGHCFYMAKDDPRYVRA…
GC_00004876	MAG84_Bin24	P_phenolica_MAG_84	291													MKENQNNLQSTKQLTLELCRTSYKLFALECETPFDPFLYGKLGIPNIQESFTEPDAVKRMRAVMCPSFNTTPLGQNPRADHLDPVNYRLTPLTAQDVKRPVFYRPGVGDEMIKFGVTDVESQINAVFHANSNNKVTGSFGFFPSQVQDNSLCVIYGETGHLKKQGNPTPIGFVLKKGNAAYIVFRGSRSANGKNALIRGVSGGGNADWVTDMKYLDKSTVEYQIENREALTINYSKGFWETWDSTKKSVTTALNHLFGNTGPSKVYWTGHSLGSAIAQVGYLDTTLNLAPFTCEHYLIGYSSPCTISKGSSERMSALAKNSERVSNIIANAQHHRIPTDMVTELDVDGSIDKKILQSVINNVKKLKSLIPFLDPKMRKRTWVGKMYDHSLPQCEFPDSH…
GC_00004879	MAG84_Bin24	P_phenolica_MAG_84	732	V	Defense mechanisms	COG3415	CRISPR-Cas system	COG3415	CRISPR-associated protein Csa3, CARF domain (Csa3) (PDB:2WTE) (PUBMED:21093452)							MILRKNAVYEVEGARQRVVSVLSARLVLFNIDEPEKSLPYLYCKDTFVDLLNEEIITQVDDPFAHLALKPVEPGSKAEIKRDERFQVIRALVQHDRFYDPVVRGKLVAQSKEEFGRGEKFIYRWFRRYFERGCVKNALLGDYDACGVAERRFKTKTGRPGKGIRHSEAIIQDEVEEIVRSVIKTHYLDNSKKIPQVYKHLRTILFDPPHCFPGSRIPSRAQFRNFIKKHFSDTNSQLSRLSKKVRNNDAQPITSTAIANVNGPGSRYEFDATIVDIYLTSDYDPSRVLGRPTLYLVVCTYSRMIAGYYIGFEEPSYHAAMQALISAMSDSKIKRAHDLGLDWVTADIWPTVGLCEAIAADRGELMADQLEYIQVQHGMLLETPGPYKAVFRSIGERRFG…
GC_00004881	MAG84_Bin24	P_phenolica_MAG_84	240													MKLKNIIVSLAALAPFTSYSQVVTNLENGVSIQIETISENRSKITNLDTLESIEVNGVFEKMTDEQYTLLIKGKTINSNSFSVANGATSNFDIFSNNVKRTFTFKRQEFELPASYISSGSLDASCSFTLGNEYAIDRITVKTSLYKQVDWWADTKIGSKDVTIGYSTTTHDYNWSGLSDGYYYLTISKWINHDYLWVWGECNLSF
GC_00004882	MAG84_Bin24	P_phenolica_MAG_84	2234	L	Replication, recombination and repair			COG1961	Site-specific DNA recombinase SpoIVCA/DNA invertase PinE (SpoIVCA) (PDB:1GDT)	K06400	site-specific DNA recombinase					MDTSNLSGNVYLYQRFSSSRQEGNSSLFRQGEAQKEWLSRHPKCVVVELDDQPLIDAGISAYTGKHVEHGSLGRLVKAIESGLVERGSIILVEHFSRLTRMDIDESEDLIKKIWKHGVSIVTARGNNYYPPEAVNDSKLRISLIIEIEKAHEESKWRSKKVKGSWDRREELAKKHKVPPKMKMPFWLNGDGTLNEFAPVVRDLFELHALGDGQVLIERKLRKRYGDIKPLENVNPTKIIRILKNEKCIGRVYGEQLYEAVIDEETFYSAQRIHENRLYTSVREDRRWPLHGMVKCGHCGSGMSIQQTKGSLPLLRCSRKQRSGGELCESSTTFPYVVAYHFFLIYVEPVILAMMSDNKRLNGYELEQVKIHQEIKKLRLALAEAKSLYKERTDAGKRAM…
GC_00004883	MAG84_Bin24	P_phenolica_MAG_84	3593	Q	Secondary metabolites biosynthesis, transport and catabolism			COG2050	Acyl-CoA thioesterase PaaI, contains HGG motif (PaaI) (PDB:1PSU)							MLQSARLTKFIMNVWPPFLLTGIHITYLSKDFRQATIEMRMHWWNKNIVGSHFGGSLFAMTDPFYMLLLMANLGKEYLVWDKFADIDFIKPGYGTVTAQFNVTDDMLTDIKKNTASGDKYLPTYDVLIKDKQGNDVALLKRTLYVRKKKVKKSTE
GC_00004885	MAG84_Bin24	P_phenolica_MAG_84	728	D	Cell cycle control, cell division, chromosome partitioning			COG4942	Septal ring factor EnvC, activator of murein hydrolases AmiA and AmiB (EnvC)							MKTLIHEIGVIDNQGVKHPVNFQAGLNVVTGKSSTGKSALIEIFDYCFGSDENTIPKGVITNNAAIYYVALAVNEHNMVIARDPNIASRAFYRRIETFDSAEIERNYFNPSYFRPLPEFKKHLRDFFLDIDDVDESLVAKAYRGGRKAPTPSIRSFSSFMLQHQNLVANKHALFYRFDEKEKRDQVIEHTKIFLGLVDQKFFHLSQEKERLSAEVKRLERSKETNKRAVDSYKQKVGPQLSQLYALMGFEEEPLSLEKVLRHPQNAKDELDEVIVPEKINYNSDAITKRYNQLKLERTQKTSELRRLQRQTASINKHIGEEERFSDNVKQYSTPTHVHISASVCPFCKTEKDTLQQSAEKLKQAITKVSGNLAQARPMKAKFESSLVTIQRDTEHLNNE…
GC_00004886	MAG84_Bin24	P_phenolica_MAG_84	2666	V	Defense mechanisms			COG3093	Plasmid maintenance system antidote protein VapI, contains XRE-type HTH domain (VapI) (PDB:4MCT)							MSKESKPQRINPFKTGSLKNPGVDIRASRKRSKNKLRQINCANSNISSPQRLEIDALVEDLISIDQDTDASGFVNVPNNKQSLHPATFFKDLYLTEALANGLDEKEVIDSLDIPEKQFYGFMQKEVPVTEVLANKLRTVTGMPDAFWLRAQAKFDSLYIASGDSKAMEVFETTIYLNVGDASLSMDDIDDRLYEAGFDDAFINHNGKGAISVSIEREATNKEELLEQVKIHLLNIFPNLKYKDSVE
GC_00004889	MAG84_Bin24	P_phenolica_MAG_84	1757	V	Defense mechanisms	COG1343	CRISPR-Cas system	COG1343	CRISPR/Cas system-associated endoribonuclease Cas2 (Cas2) (PDB:2I0X)							MLKTKTTEVIIAYDIENNKTRTRLYKQLQDVGMVSVQKSVMWGRLLPADIVLAKRILKHELDKGTDKAFILVSKLSENANFYGLPMDFAEYDQHAIF
GC_00004890	MAG84_Bin24	P_phenolica_MAG_84	3297	M	Cell wall/membrane/envelope biogenesis			COG0438	Glycosyltransferase involved in cell wall bisynthesis (RfaB) (PDB:2IV7)							MRDKKHIVHLTSVHRRYDTRIFKKMCQSIAATKGHRVTLVVADGKGNELVEGVTIVDVGAANGRIDRVRNSTRRVLDEALKLDGDLYHLHDPELILRGLQLKKYGKKVIFDAHEDIAKQLKSKPYLNSFLRTMLPVAYSIFQNVALKRLDGLIGATPAISQSLSALNKVSNVNNYPIVGELDSVDSTEERDRVCFVGGITKIRGLDFVVDSLEHLDDVKLHIGGDFSEASFKAEISAKKGWEKVDFLGFIGREEVAGLLSKSYAGIVTYLPVPNHIEAQPNKMFEYMSAGVPVICSHFPLWREIIESTECGICVDPESPDEIAAAIKYLKDNPSIVSKMGENGIEAVKTTYNWNAEKNKLMNFYSEVLS
GC_00004891	MAG84_Bin24	P_phenolica_MAG_84	658													MLKFIFACFTLCFSLNSLAETPKYFNKAINDEYISILKHFKQMLPATQLKLAYLPSFYPFAIMDVRATSFESNEDKQSFANFNYGVLGRAFLNISEQQQIQLLNIVICKHEKCEKQRFEIITPFLDNAETELNNLINQRDIEIVQQTSEDVFRINNSFFSPEEVLQYSPSKTAGFIPSGEFKIIPLNEAPADLLIASKTQVLRNKMTEFNVAAITRVNGNSLNIIFGGLGDNHWGIMMNYLEKLPKPGEYNHLGLQYEIIKKINQTMFYYQTN
GC_00004892	MAG84_Bin24	P_phenolica_MAG_84	3302	J	Translation, ribosomal structure and biogenesis			COG0223	Methionyl-tRNA formyltransferase (Fmt) (PDB:1FMT)							MVACLAVFSYSFPHKKTSDFLLMLKAYGYKNVCVIGAPKVALKQSADPIYSIPQAKIDLSTAQLCEHLGFAFKEIKHDNVLEISDFLKANGAPRLAVISGARIIKGGVIELFPDGVVNFHPGSIPETSGLDSFYWMMKNQSLPGTTVHLIDERVDAGQLIFFHELEIDKRDDLVTLKHRLYQNQLAAFERWLKVYSTCQNLMTSVINRPSKNKPMSLADKEEVLASAQYWFNWVVEQQSAFKSCFSAIESGDIEEFMLSFEPGFQFRKNAHGRTLLAESAFHHRYDIAEFLIENDADINAINTKGTTVIMYAKSRLMDGKSDQAGLDFITYLKTMGADTSILDCFGKSALDYIPKSCVELIERIEA
GC_00004894	MAG84_Bin24	P_phenolica_MAG_84	292	L|X	Replication, recombination and repair|Mobilome: prophages, transposons			COG0593|COG1943	Chromosomal replication initiation ATPase DnaA (DnaA) (PDB:1L8Q)|REP element-mobilizing transposase RayT (RAYT) (PDB:4ER8)	K07491	putative transposase					MPRPLRFEYEGAFYHVMNRGRGRQRIFYSETCYQAFVDSLKEAHQRFGLIIHAYCLMPNQQNARSILQQL
GC_00004896	MAG84_Bin24	P_phenolica_MAG_84	3735	X	Mobilome: prophages, transposons			COG2826	Transposase and inactivated derivatives, IS30 family (Tra8)	K07497	putative transposase					MEFEDEFNFEASPQKLVETTRAEEPVPQPRDLESLPKEVQEATLARLKYIKWLKQRLIGGWTQKNLVSLLAEMPEFQGQEKPKWRTVAGWHAEYIKAKEDIHSLIPKHHRKGNRKARTDTDKFFELALTRYLTKEIPNVASAHRFYCDQIVLENEKVLGETLKPLTYKAFKNRIDNLPQYEVMVERYGKRLADIEYNKVMSHKRPTRVLERVEIDHTPLDLILLDDELDVPLGRPTLTLLIDVYSHCVVGFYLGFQSPGYDAVRRAISHAMKPKSYLKNIYPEVVNEWLCCGKIETLVVDNGAEFWCQSLELACEEVGINISYNPVGKPWLKPFVEQFFKTINEMMLSPFPGKTFSNMLARHDYNSKKDAILRFGTFTMLFHKWIVDVYHQSADARFRY…
GC_00004899	MAG84_Bin24	P_phenolica_MAG_84	1557	T	Signal transduction mechanisms			COG0642	Signal transduction histidine kinase (BaeS) (PDB:1JOY)							MWSLKPTLAGRVTLWLTLFSVSLFLIIGFMTFFVTLSHEDKMLHNILRNVSQNKLQFNASVEEISVDRLIDLGYPYATKEQLSELNESFGEFEIGDQYFHFMITDGKVLLMNSTQFIISEERLENILKLQLQAFFPFLLVAFFISRLIAKRALKPFSQLKEQFFTADRQAESLRAFNQSIRETDIKQIADEFAMALEQKENSVEQQITFNKGISHELRTPLQIMTHAVELIALKNPELKKQDVYRRLTDSISRMHRIGEALLWLTSDTRSTVQTQVNQCLNGLKVDLENTYREHALAITTVTHNTLNLPMPEVVFDFIVFNLVNNTIEHGKKEQGKIMLNIEISETAISFKNLFDESKPVSAEDHFCIGLTLIDKLCHRFGVTNSIHSINSQFIVTIDL…
GC_00004903	MAG84_Bin24	P_phenolica_MAG_84	633	L	Replication, recombination and repair			COG0270	DNA-cytosine methylase (Dcm) (PDB:3LX6)	K00558	DNA (cytosine-5)-methyltransferase 1 [EC:2.1.1.37]	M00035	Methionine degradation	M00035	Pathway modules; Amino acid metabolism; Cysteine and methionine metabolism	MSQLTAIDLFAGAGGFSLAAHELGFNIKAAVEFDQHAAKTYEQNLVRRLGSKAKIYAEDINNIKIEQFMDELELEPRQLDLLLGGPPCQGFSTHRIKGSGEDDPRNQLLLKYFDFVEKLMPKVFLVENVPGLLWERHKQYLDRFLELAEQHHYKVIAGAPLLINARDYGVPQNRRRAFILAVREDINIDNLVWPPVPSHVKPEYGKESDKPTWNGASIAFEKPPKEVFQRLIPRMMEVLDWDEAKAKKVVSSLKFGKKLRKKDWCNLHMDHKDFMIDRFELTPLMGSREDLSFTLKCHQNGYSGHKDVYGRMFFHTPSNTITTGCHNPSKGRFLHPWENHGITLRHAARLQTFPDDFEFYGGVMAASRQIGNAVPVELGNALINTLKKSKIFNAR
GC_00004907	MAG84_Bin24	P_phenolica_MAG_84	3237													MALLGEGMRILIFMILLLSSPYLWAEAYCGLRDPVAMISKLYPNYQSYRSIVRTIDARTRIKVSEQLPGMPLHFGELGRHTLYVIEAKGMTQGFVHVRSEQTRWGLVEIAWAIDLEMKIIDFQFQRCRHSDRKYLETSIAKSVFQGKSLNGLMLLYDFNNNRPSTAYYEQVKHQGDLSDSVLKCAMKTLLVTQIVWQKELDSINQSLVNEVP
GC_00004908	MAG84_Bin24	P_phenolica_MAG_84	3721													MSENSQGVAQTPLKKAFTFSMTKLLAFCVFITSIVISAYALDLVERAKFLILYSGVSIIRFLPILFLTLFVFTYIIYKNYSRNLSWLQSLSLAVKLSFVSLAFFFAGSFYKDPWLSTTMFVDEYHGPTKNIQHYAGFEIKPKQCEKQDFELTCSFEAINLLPKDNSFGIDDESYAIDHKDSHAKFRGFYIGELRYKNSWDYFTVPKGQKRSFRVIFKLSSDLKMELAPYVSIVLHSRDHRSKHLNFSAMKVTDYL
GC_00004909	MAG84_Bin24	P_phenolica_MAG_84	268													MVNMEGISSIIFDPEKSLTHYDRLLLFIFLTQARRCWKSEKDFLFYGFPKAQFKKSIEALKKYDLIQTKTERKINYCITVKYSDVDSRFRSNRRTLGVILQASKEVRTATKVALIYFLLHQKKYFSLSVADLSKAIGASQVSTKTAISNLLKLGYLHRVFNGRTVSNVTFKSGGVDIEVKDIFNLKQKSVYYFDYCNEPFLFKLAISGYELQKFNPCLSRLFSKLLLTGSSRECMQQLLYLVKKAFNETSKASNLDELQNVFDCSTLNYDNFWAVIDEIAFYAAGRKMSAGDSCELEFAELIDELNIFKKEKNEFQEEIDSMIPERKEKNLTVKNLKNQIYSLIELIGRFFISLHKDYLINLGNIQKNNSEESNNQSIPAQGNFILTGIEYSTTKVNPS…
GC_00004910	MAG84_Bin24	P_phenolica_MAG_84	2781	K	Transcription			COG1309	DNA-binding protein, AcrR family, includes nucleoid occlusion protein SlmA (AcrR) (PDB:2QOP)							MEAALAILKTSGMEGLTMRKVASMAGKSLNNVQHHFKNKDMLLNCLAEFYFAQCYDVVEQYTPSKQVNDPKQELYEFILFILGQSEDISDACLVFRELWAVSTRNDELEDKLNQFYSSSVSRACTFWEDYGKENAEKAASLFLPYIEGYSIQHKALPVDRENIAKLLSETLYALLTKPIND
GC_00004913	MAG84_Bin24	P_phenolica_MAG_84	1836	S	Function unknown			COG4279	Uncharacterized protein, contains SWIM-type Zn finger domain							MEISLETIQQLAPDQASITAAKKLLKPAKWPVLGQSNENNTIWGECQGSGSKPYYTVADVVEHGYKCTCPSRKFPCKHVLALFWQFSDSSDLFSETELPQWVIEWLGRTKRTPASPKSSDNTLLPQKDVYAVEPQAKTLSSEEVAKKEAAQAKRAASNKAKTDASISDGLLEFQQWLDDQLLNGISTFIKEINERCRRIAARLVDAKATNFAAQVDELPAKILPLPAASQPDKVFQELGKLALLSEAWFTDCDDKDIRRIIATSETREQVLADPASLKITGIWQTVGERIQSRKSGLIAHEKWLVNLDDPQTPPALLLDFYPAASGYNRPVHSVGCQLEGEVIFYPAKIPMRALLGQFQTVKNQRVATQSNSQSYIETYQAHLNISPWIAQFPVNLGKG…
GC_00004914	MAG84_Bin24	P_phenolica_MAG_84	3075	M	Cell wall/membrane/envelope biogenesis			COG2244	Membrane protein involved in the export of O-antigen and teichoic acid (RfbX)							MTKLSNSQMLLRTLSESTDMNYLAFKYRLSTLFETQSALAQQACYALGIILSKAISLFLLPFVANKLGLVEFARLETLIALLNGATIVVCFGMVNLLYRQVGKASKTESKHEIAAELVGTSLLIAACLMLSVLTLSPVLLPVVKELIELSLLELILCTLILTLEGTIGLSLAWLRMEEKAFLFLRSMLTRTILYCVLTVVGLQLGYGLTLMLAAAFIASLVQVIELLIYQFRSTGIQFRSQTTMQTLKYGWPFVISGLAMYASQGMEVVILAQHISPEQLAAYVIGVKFFLVAALCNQPYLLWWYARRMNLLSDHSKLATAGVGATLGVLFAMTTSLIVWLWADWLIRLLFAPEIQEAMDFLPWLLIAGVLKQWGALYNLGCFSHEKSHTQMYIEISTG…
GC_00004915	MAG84_Bin24	P_phenolica_MAG_84	3077
GC_00004916	MAG84_Bin24	P_phenolica_MAG_84	634	T	Signal transduction mechanisms			COG0642	Signal transduction histidine kinase (BaeS) (PDB:1JOY)							MAQMNVSARAVDMLGRQQIAGIPTAIHELFKNAHDAYANNAEIDYFQDQNLVTLRDDGIGMTEEDFVKKWLTIGTSSKFGVNRKSVYIPEGMKERPLMGEKGIGRLAIASIGRQVLALSRAERADGMHDMIVALIHWSQFEIPDLGISDIVIPTRTFPEGKLPTAEDLQSMAQELILHLKSKGNAIPSDYFDLIKADTELLSFSPEILFTNLQNQTQKDWEKIPEELRTSDKPPVLDGIGKGTHFIIMPCDETLALDVETNDKGTTDLQKILVGFSNTFGSVNKDRLKTKFRLYQGIAEAEELIEEGFFTAKDAADGDHIVKGEFDEYGQFKGKVTVYKGEPQEHIINWNEGYGSKTRCGPFKIKFTYLQGSPSDSMVPSDRYVELQNKLSMYGGLYIY…
GC_00004918	MAG84_Bin24	P_phenolica_MAG_84	734													MLNIPYPLPDELVCSVIARAQRRLGIHSPKFANGYLLRNRNVIATPDLPSQLGLFSNQLEYQPITPTDLAYRHTLLPLYVPFIEEERRQKCLMWMERKCDGNVHFTVGCAASRLNKPEFLRYCPYCAKEQIDEHGEAYWLRIHQIPSIHVCIKHQSPLCSVNNRVQKIHRHAFQTLRIQKELSISKANCVHIEEQTRVERHVPVLLNLAPATSSSFNQWSNFYQSILHEKGYGKGQYVCFDKVMEQVVSRWPINWLKKECLWPLNKQSSWLHSIIRRHRKSFSFLEHIVLLDAIYEGTWSMDSILKQVRSTEEIPNSTHIYMSPLDDSVVHINKSKWLNLVKRYGTKLARVNGGGAIYTWLYRYHNKWLLKTNSHYQRPIQYENNRVDWRARDWRIVRS…
GC_00004920	MAG84_Bin24	P_phenolica_MAG_84	1047													MMSFILLVKTKKGAAGYSLYCENFYDALFKIE
GC_00004921	MAG84_Bin24	P_phenolica_MAG_84	1558	T|K	Signal transduction mechanisms|Transcription			COG0745	DNA-binding response regulator, OmpR family, contains REC and winged-helix (wHTH) domain (OmpR) (PDB:1XHF)							MANILVVEDDIDIAKGIGEFLEVLGHKLDFAYTGSQAQTLISQSRYDLILLDINLPHISGYEICKGLLGDHLASLPVIMMSANQNDEDVLKGFQAGAWDYLRKPFTLAELNARIKVALSRVSSISSFTHCVQEFCLDINSKTLNHSDGRSMQLHTIGFVLLKMMMESSPKAVQSSHLIDALWPDDTPQSNPLRANVYALRKQLKANFNQELVHTVKGVGYKFDVEP
GC_00004922	MAG84_Bin24	P_phenolica_MAG_84	3558													MKLKLNKKKIKSLSSDKKSIPAAMTPEIAGGFDYQFSDIDCGRLTLIPRYTCGIGYTCPHVF
GC_00004924	MAG84_Bin24	P_phenolica_MAG_84	3416													MHLATPNIKNRIKWLPHSIKDSMSGKTYHIFFDFVVIIIKNTTAGISKGQMSKISSNQLQSLQ
GC_00004928	MAG84_Bin24	P_phenolica_MAG_84	1837													MLAQIKQEIAQIESLYKRWLVGGNTVSITTHCVPQSWQLNCKELSQAELRRHALIWASQQRSWMLSHSAPQQLVEKSALPRLTLPVIAQPHRTRFVSCLNLLEKQGVSISFLLNLLTERGVSVHPADWLPNKAEELPSEYFPWLFWSANYTQDQGSTRLTGLTSTNWTEFLPTHRLVILRKMRSEDPAQALALIQQCISNETAQQRLKIINILAINLSENDKSYLESLLNERSQKVALLAKHLLSRIGPNHALKDSKEQIQQAAELADWYEVKTVGLLRKSKVIQPKSLKSKKQQSLRSEWLEHISLTALAQALDIDLQTLITGWQFNKNRQFDNQAFISNAAQSLPNEMIYGLLNSLLECLPECFELIFYILPRLSKELRIKVMMTLLSHKKSEFHFY…
GC_00004929	MAG84_Bin24	P_phenolica_MAG_84	270	R|S	General function prediction only|Function unknown			COG3596|COG3597	Predicted GTPase (YeeP)|Uncharacterized conserved protein, DUF697 family							MSDYRDYLGGCYNEESGEFYHDKAKSKAANEKEKCNIIISGASGVGKSTLINSIFGKEIVKAGVGEPVTQHLEKINIREKGICLWDTKGIEAEDYENTMSSLENEFEQAIDNANDDSDIPHVGWVCIKASSGRLEDRDLTLISLLEKRKIPAIVVFTRVTGKEEREFVEEAKLIIDRKYKEFLRGAYVSVNSVPYEIDEDIVVKVKGLETLIEVTEERFPEGKKSAKNAFLKAQRLKTAQRLEAIKEGARELVHYASAAAGTAGASPIPGSDAPIIAAIQSTMIYKINTEFELAADSSKMTSVLTGILGATALAQVGKTIVSNGLKLIPGAGTLAGGIISASTAVAITEAVGHAYISVLEMYFDIDTGEVVLPENSERIISVFTDLLKNKK
GC_00004930	MAG84_Bin24	P_phenolica_MAG_84	2630													MGWPILIGQYYSLILIGVIIDFLYPIYYLYFSAKARNSKIETTLKQPIQFIVFTIVSTLRFGLCSFLLLTALAIIAGILFSLWAILSNIGT
GC_00004931	MAG84_Bin24	P_phenolica_MAG_84	737	V	Defense mechanisms			COG3093	Plasmid maintenance system antidote protein VapI, contains XRE-type HTH domain (VapI) (PDB:4MCT)							MKHQKTQRENPFKKAQLRTPGVDRTASRRRSIKKLQNIDQISFNDRPENDVKNKRLDIDALVIVPENIDVQMNRGFVNVPEKKEALHPARYFEQLYLSKSTAKGASIQDVIGDLGISDEHFDDFLNEKVSVDIGFAKSLEQVTGMPFDFWLRTQCKFDDSNKVHSEK
GC_00004932	MAG84_Bin24	P_phenolica_MAG_84	731													MANYVQNTRKYDKWFKEGRGQGRNEDYKPWLHVRDVPSHGLSVRMPSLKAGRVLNLFSNNEFFPALMGEHHPYVTDMREQYPLNPEQTRAIANQKNFPHPLSQDGDMVMTSDLLIDFAGWHVPRIVIQAKPFEKAAQDEATRRKLIIEKAYWDSKNVPFYIFHDQMFPRDVRKNLNWMLTPLWWTTPHERLLELASYYADAFKRYPNDFIGHTASRLNSQLAEHDPRYSAPATCFTEIRELIAKQYLRFDLRKKIAYLRGHDIFLDHRILELKEAT
GC_00004933	MAG84_Bin24	P_phenolica_MAG_84	231	X	Mobilome: prophages, transposons			COG3344	Retron-type reverse transcriptase (YkfC)							MPSTIKVKKHDQFRALISDVLPYETPMIFSNHGLHKANHNGLVNDNNLKLFFEKGKVGASKPYTISVTKPNGDIRELHIPHPALQISIANFIYDNSEIILSRCSISSFSIRRPFGVTSYFKEFTGKSWKHFLQKDMEVEEDDPHNDESDEDGFANSFFTYRSHTLLYKYFKSLEFLSLEKRFKYHGKFDISKCFPSIYTHSLAWAIKGKEFSKKNKKANTFENRFDNLMMLTNDGESHGIIVGPEFSRIFAEIILQRIDLNVEKSLDLKGYKIGRDYKVHRYVDDYFIYSNDEELILKIKTIFKEELMKYKLFTNESKDSLVNRPFISNLGIAKAEVENELDLFFKKLKSETDNESFTLDYIRNPYQASQSLINKIRLNIKLNNVSVEAFSGLLFSVFR…
GC_00004936	MAG84_Bin24	P_phenolica_MAG_84	3299	E	Amino acid transport and metabolism	COG0367	Asparagine biosynthesis	COG0367	Asparagine synthetase B (glutamine-hydrolyzing) (AsnB) (PDB:2ETD) (PUBMED:25951518)	K01953	asparagine synthase (glutamine-hydrolysing) [EC:6.3.5.4]					MCGIIGLVSNDLGAKDVETSLSAALKDISHRGPDDSGYELDKINNVNVALGHTRLAIIDLSPGGHQPKLSPCGRYKIVFNGEVYNYIELREELEAKGVEFTTQSDTEVLLNAWIMWGEDCLTRLEGMFAFAVYDNEEQSLTVVRDAFGIKPLYYILDNEKRFAFSSELPALMSLCDETAYELNLQASFDFLVNGFYQHNEETFVKGVHQLLPAHMFKLDLKSMKMTQPKKWWAPSINEKKLTFDEAVSKVRTNFLNSVAKHMRSDVPIGVALSGGIDSSAVVCSIRHLYPDIDINTFSYIAGTKKINEESWVDIVNEHTQSKAHKVYESDCNIFKELSDLISKQGEPFSTTSIYAQYKVFELARNNGVKVTLDGQGADELTGGYWGFPGCVLHSKLINF…
GC_00004948	MAG84_Bin24	P_phenolica_MAG_84	413
GC_00004951	MAG84_Bin24	P_phenolica_MAG_84	272	M	Cell wall/membrane/envelope biogenesis			COG0463	Glycosyltransferase involved in cell wall bisynthesis (WcaA) (PDB:5MLZ)							MKVSVVITTKNRVEYLKRAVSSVYEQSFVPHELIIVDDFSDKRLPEETIKSFKEQASSLGIHFLYFYNEASMGGNFSRNLGVKNSQGEVIHFLDDDDYWLKDKIQRQQEVLQSNKDYGIVYTGKQFVRDLDLKKCFRKSGHSDKEQSIWSGNFIGSTSGVALRRELFDAVGGFDEKLKSLQDYDLWIRVLKHSKAMWDQEFNLLYTVHSSVKGQITGNVDKHIDTVNYLLKKYDGDLAKLPRSKRNIFKSRLQHVIARAYRVNGDKLFLRHMLKSLTLRPSLRTLALIFNIR
GC_00004963	MAG84_Bin24	P_phenolica_MAG_84	3599													MVNFLENVITSFEEKTVKHLIYGKSYIRFSIYSSLIFV-----------------------------------------
GC_00004965	MAG84_Bin24	P_phenolica_MAG_84	276	M	Cell wall/membrane/envelope biogenesis			COG0438	Glycosyltransferase involved in cell wall bisynthesis (RfaB) (PDB:2IV7)							MKNFIIIIDRLYSLDGKKITIGGIQTYLAALSKVIFSNFGVKPYIYQSAEQEFEVETEHYIVRGVSTNGKINAKKTFDEVEKRFSGSDTLLIWGSDQYSISQNKFQAINIQHGIGFDTEAMHSPTKKLMVKMGFTWLYKLLQRYKAIKIFENASAAVCVDYNFLNWYRTYRSSGQISNNVHVIPNFTDVPERPFRKSEDVIKIIFARRFVARRGVEIAIPLAKYLVDKYKNVEFHFAGDGPKKKEVEDLVNNNERIFMTKFESSESIDFHSEYSIALVPSVGSEGTSLSLLEAMASGCAVVASNVGGMTNIILNQFNGSLVPPSLDSFKEEVSTLIENKEKLYLYQNNGFKTVEKAFSKSKWEAEWVKVIRSLLK
GC_00004975	MAG84_Bin24	P_phenolica_MAG_84	2853	R	General function prediction only			COG4447	Uncharacterized conserved protein related to plant photosystem II stability/assembly factor (PDB:2XBG)
GC_00004979	MAG84_Bin24	P_phenolica_MAG_84	1551	M|O	Cell wall/membrane/envelope biogenesis|Posttranslational modification, protein turnover, chaperones			COG0739|COG4935	Murein DD-endopeptidase MepM and murein hydrolase activator NlpD, contains LysM domain (NlpD) (PDB:2GU1)|Regulatory P domain of the subtilisin-like proprotein convertases and other proteases (PDB:1OT5)							MKKSDMTATIIGAMIPSLLNASPSIQYHELSTVKSYENTELTSLTLASSHYFKDSAVEQNNRVTTALDFTTQKVSAAKDDYKKHATLTFLQEQGLLESDGKELMQVSGEVNLNKELAASCRIASWPSSYSCTQAFGSEASCAQSGGVWYPDTDNCTAAASADINVKGNGSSITSGDTTPSAADHTDFGSHQTGASNFTRTFTIENIIASSTLTLSGASSVSISGSSDFSISSQPGSSSLNGITSTTFVVQLDPTTVGSPEATVTISSNDPDEGSYTFKVGATVTAANTAPVIDLDTVTGGNNSSSSFSEGGGAVGISNSASITDAESDTIKTITVSLTNEQDGTSEGLNVSGAAQNALNGVSGSSDITLQDTISITGATATLAQVQTFLDAITYNNTSS…
GC_00004991	MAG84_Bin24	P_phenolica_MAG_84	2552	M	Cell wall/membrane/envelope biogenesis			COG2885	Outer membrane protein OmpA and related peptidoglycan-associated (lipo)proteins (OmpA) (PDB:1OAP)							TLSGTPTNDEVGITNNVVIAVSDGTVAVELSAFDLTVNNVNDSPVGSAYSFTLDEAALLSVDAQSGLLSLATDDDLIHGDSLQVSLVAQSLYGQLSLNTDGSFSYQHNGGEDYADSFTYQVVDSANATSANYTVTLTITPVADAPITQDDNASTNEDTVVSINLLSNDSDAEGDMVASSTSIVTQPKLGSVSVNNGVATYTPNKDANGTDTFTYTVSDAEGNESNTSTVTISIAAVNDKPIANNFTINLDEDAAATAFAIRESTSDIEDGTPSGELVAISQPSKGQVSFDQQAGTFTYSLNNNENGVDSFNYTVADSEGLVSEQATVTINIGAVNDRPVAQDDNVTTNEDVAVTLDILANDSDVEQSEFNGANVSLEDQGNGTGDYAKAVVTINADGSL…
GC_00005008	MAG84_Bin24	P_phenolica_MAG_84	3429													MKFNVMAVLPLAMATIHVSESIADTFDRVAQHNSGSTQNAADN-----------------------------------------------------------------------------------------------------------------------------------------------------------------------------------
GC_00005010	MAG84_Bin24	P_phenolica_MAG_84	273	M	Cell wall/membrane/envelope biogenesis			COG0463	Glycosyltransferase involved in cell wall bisynthesis (WcaA) (PDB:5MLZ)							MQSKIAVLMSVYKTDRLDFLKLSVESIFQQTLQDFHFYIAVDGPVESEVRVYLEEVSKSPKASVFFYSDNIGLAARLNMLLDEACSKDYAYFARMDADDISLPERFETQVSFISKHNIDVLGTDVEEIDEFGAFKQHKTMNSSHQEIRKNIVRRCPVNHPSVMMKANLFKEQGFRYDSTLMNTQDYELWVRLMLHGAVFGNVNKALLQFRVDKDFFKRRNKKKVFNEVRFKYIAFKKLSHRLSDLLFIGAFFMMRMSPDFIKKIAYKRFR
GC_00005017	MAG84_Bin24	P_phenolica_MAG_84	235	V	Defense mechanisms	COG5943	CRISPR-Cas system	COG5943	CRISPR-Cas system type I-F effector complex large subunit Cas8f (Cas8f)	K19128	CRISPR-associated protein Csy2					MHLKTLIDTTENDKLNEALRRSFTAYTPSIDVTDSERDALIIMLNLAFKRSEKVVLRSKRSAKRLLLDEKVFNACVNEVKWFHTHNLKYPDIRVSHQRLISEVIDDSHGLVSSDSFPKQFGWSHNSSEINHAKPFLVSFIWQGEQTNLASVMAQEYAPWVNAFRTFGLTKKHTLQICETIRNAFPSRDLPHQISEYTNQLQFPFEGRYLSVTPVVSHSVMAELQQACRSTRLRKGIISHDKPANVGELPSSLGGNVNVLRYFPKTQKSATASESQNDYNHKFLNESALKQKALVDVLSTLSGSKYFNTLRQKRIAKIAATKELKVIVFNWLSKLISVANTTPSTEEIHPLLSMYLNSDIKALSIELSGLLNQSMSQVNMLKRYAYHPDLMPILKRQIKF…
GC_00005025	MAG84_Bin24	P_phenolica_MAG_84	847	T|T	Signal transduction mechanisms|Signal transduction mechanisms			COG0642|COG0784	Signal transduction histidine kinase (BaeS) (PDB:1JOY)|CheY-like REC (receiver) domain, includes chemotaxis protein CheY and sporulation regulator Spo0F (CheY) (PDB:6QRJ)							MSEQKIFLFKDFPVHILALDFEDKRKLLLPSIYFCVAFFFLYYTFLIVPKFGTDSVVFIIDNIGGLFIISGFIVSYFLSRVYKNHFVLFLPSLMSVFTTSLFLLHQPFYESVDHLWISSQIIGIIFSIYLGSPKWNVCLFILNALIPPLIGVFSDHLSPTNIIYKQAIVYYASVISIYLSYRVLEGKSELALARDKAINTEAFKSQFLANMSHELRTPMNGVLGSLQLLEREPLNHKQQQLLCNGISSSKLLLCVLNDILDISKLESRQLKLDIKSENIVLTIEEAVREMSYLASEKKLSLNFKYDLEMEQFWQFDSLRLKQIMLNLISNAVKFTEQGQVSVNLSQKTTNLEISVSDTGIGMSEDFLQQIFQRFTQAEPSTSKQYGGTGLGTAICFEIV…
GC_00005063	MAG84_Bin24	P_phenolica_MAG_84	3076	M	Cell wall/membrane/envelope biogenesis			COG0438	Glycosyltransferase involved in cell wall bisynthesis (RfaB) (PDB:2IV7)	K16703	colanic acid/amylovoran biosynthesis glycosyltransferase [EC:2.4.-.-]					MKNIAYIATAFPVLSETFIGNEIRALKRLNHNVKLATFSLSKDSGQEADMRLAREATELRSIHWTETFKTLISSKAGLQNAMQFVNKQNGLPKRSLLWYGAKFATFVRKSGCEHIHAHFGLSSTATAIVAAKLIHTPISFTCHGYDIYKTPADLPLKLLNATFAVAVCDMMKEDMLKLAPDANVLRVRCGVDTTNISQYKVPNYNTKRLIYIGRLSETKGLPVLLQALASLPTDERPSVDIVGDGPLKEDLETLARHLNLDSCISFLGPKKSHWINNNYVHYSGLVAPFIVTPFGTQDTGPLVIKEAMMFKLPIITTDIRACLEMLDNKVANTPLAMVVKTGCSLSLANGLRDFLAISAEAKQLMAQNAFEHLMKNFVIDDQVKQLSNAFENIK
GC_00005078	MAG84_Bin24	P_phenolica_MAG_84	277	M	Cell wall/membrane/envelope biogenesis			COG2327	Polysaccharide pyruvyl transferase family protein WcaK (colanic acid biosynthesis) (WcaK)							MKQYKCLIRGAYGAFNFGDDALLDVIYSKLRSKFSGEQICIWGSNDAYISTWYPSTDVLTKKDLYNVKCENLVYGGGTQFYDFGKGRNNKQILGFFTNPRYAINKIRNKFFDSSRKPVEYENELYVAVGLGPFKEGSVIKENVLQRMSRSNFVALRDERSIQYANEKKIDVIKTVDLCLSKNVEVGKKDSGRIAVILRDWEHTNSKYTIEHLFEALSGLDLNMIDFVTFGKDTKLKEFIREKGLSLYEWDPTSMTIDSFLDKLGSYKMIFSSRYHGVIYSVLLGVPVVALPIEPKLVQASKELSGVILFDENNGFGHYESLVSDNYEEIVSELLKTKAEKQKESSSVLDAMLEKL
GC_00005096	MAG84_Bin24	P_phenolica_MAG_84	1841													MKHKDRNELESRLQKAFEGQPQSFANKVPFKLSAVINITVLIPLKNIDFWERHIRFLHDKVSEPRGGRFWGAIRWKQPSISVLDLCSWDGHRREYALKAANTGLPNSFFVILFLRRLNDWVPQVRDAARGALETAINNTDPNEVAKALVYVFQHWTSWQRINEQSKELLLCVLYNDEVFNKVKELLIKENAGPLSRILTQIGRIDILDSHLAEIAKCSVQPALRAKAFRFLLEKKVSWYHGREWVWTDKRYGEGKLKPVIKTRSLTVEPLLSQLIEEAAHDPSSIVRRVSAEMLIGNLDSLDGRAYHLAKYFSRDTSKAVSERGKFALKKLAGESIF
GC_00005101	MAG84_Bin24	P_phenolica_MAG_84	1438	E	Amino acid transport and metabolism			COG1506	Dipeptidyl aminopeptidase/acylaminoacyl peptidase (DAP2) (PDB:2JBW)							MRPKILLLSAAMMMATSASIAANNDALVYQEPSQEIKELVDVKLAPYTLIDDKRENMLLIYRDGYKSIADLSIKEMRLAGLRINPVTNIGSRVTYFNEVKIQPVGKNKIKTVSGLPTNPRLTNFSWSPNQKYMAMTHTTETGVELWVVDIKKAKARRLTDATLNANMGNPIDWLQDSSGFIVKMLPENRKPLINTEQAVPVGPTISVSDGKKAQNRTYQDLLKNKNDEFNFEQLASSSLKKVTLRGKVTDWAEPGMYGSITFSPDGNYVLVAEYDRPFSYLVPYRRFPMTSTVYTKRGKIVTDIEKVPLIEDLPKGFMATREGKRSIQWRDDKPATLTFVEALDGGDPAKEAAFRDKVSQLPAPFDGKPSLLVKTQNRYADIIWGDDNNAIAVDYWWNT…
GC_00005117	MAG84_Bin24	P_phenolica_MAG_84	735
GC_00005176	MAG84_Bin24	P_phenolica_MAG_84	1839	S	Function unknown			COG2425	Uncharacterized conserved protein, contains a von Willebrand factor type A (vWA) domain (ViaA)							MSNIHYFGIRHHGPGSCKRLLAALEALQPECILIEGPTDCSELLPLLASKEMQLPVALLSYATDNTNCSIYYPFAEYSPEYQATLFAIENQLELAFIDVPANIQLAKQLQYLEYEQLEPNDDTNTEIERVAGQAKSKEFVADPIGCLAKLAGYQDGEAWWNDLIEQNTSNDEAIFATIESAMLSLRNSISEDHPNLQSDLVREAYMRLEIAKAKKKTSGPIAVVCGAWHVPALKEKHTAKSDKERVKSLPAKLTAKKVKATWIPWTSARLSSQSGYGAGVAAPMWYQHLWQQQDNVDSLELWLAKIANELREIGHIVSTASVIETMRLCRSLATVRGRPNTGFEEIREAVIACLCFGEASLWQQIESQILLGNQVGKIPANAPLIPLIEDLQLQQKKHK…
GC_00005195	MAG84_Bin24	P_phenolica_MAG_84	245	M	Cell wall/membrane/envelope biogenesis			COG0451	Nucleoside-diphosphate-sugar epimerase (WcaG) (PDB:2X4G)	K08679	UDP-glucuronate 4-epimerase [EC:5.1.3.6]					----------------MSSEAKKYLVTGAAGFIGADVCKSLLSKGHNVVGIDNINDYYDVNLKKERLNTVPKKDFRFKQIDISNRAEIEQLFESEQFDVVIHLAAQAGVRYSIENPHAYADSNLIGHLNILEGCRNTKVKHLVYASSSSVYGLNEKTPFETSDSVDHPVSLYAATKKSNELMSHSYSHLYDLPTTGLRFFTVYGPWGRPDMAPFIFTKKILAGETIDVNNNGDMWRDFTYIDDIVEGVVRISEVI
GC_00005198	MAG84_Bin24	P_phenolica_MAG_84	279													MTLLNAVFNIGASRLVSAFIAFLVSFVLMSELSVTDFGNFYFYLSIITLATTLPCIGINNSYIFNNDEALEGKFISLKLLLVFSFSTGAFLLYLVGLLSDVMILISLVTGFIFSFFDSHLSNLQCKKKFKQYALHLPLKNILVFTLVFILVDKIDEPVYVFTFVAVATLVVLFYYYFGKLTINMDFNLFKSMAGGFYFFEISSLIMVRSETWWLKFYSEAGEVNEQSLGVFGAAFTVCTIVSIVATAVNSAMLPFIKNKPELLRLRNLALLSFVAVCFLLAYYFVSWLVIDIYFEDKFSASLSYIPYILIGMFFSFIAGVVRLDLVRRDLLAYLNKVYLLQLVITIIAGAVFIYLYGLMGAIAVFVGVRFLGLIFICAKYDFKIH
GC_00005218	MAG84_Bin24	P_phenolica_MAG_84	3428	S	Function unknown			COG2604	Uncharacterized conserved protein (PDB:5MU5)							MDNMLRDNIKLISTEVSVDLAQSIENFTESEINSLCVDFYGENAKASCYTQVNLFLNHPQHLSICLQSLDSNGYVHQKIINNLNKAARKLNWQQNSKPQRGTLIILGVGIGYHIMHLLERVNYSDVIIVEPNVEQLALASHHICLSSIKNICEKRHGKLRIFTCKTYEDFVREFINLVNNHEPSLVADVSLFRHYSSPEFDKVFTNFKVWRNSAASLWGFYEDELMSLTHTIENSHHNKISSHSNVFEKYKSTPIIIAGNGPSLDDDISHLQSVKNNVLIVSCGTSLNALLENGITPDIHVEMERSPESLYIKREQVRQLVNKESIFIGLNTVFPEYIQLFENRIIFAKANDLGASLLKEEFTNLQLLYNCNPTVTNMALSSLLRLGFKNIFLLGCDYG…
GC_00005222	MAG84_Bin24	P_phenolica_MAG_84	1485													MVNNLCRRKLAKGVIGNSIKIYCCVIFNYVTANNIYLPRLLYTIILIMHSLLDFGFSLLKIKSNQSKFRNNLKIGFK
GC_00005232	MAG84_Bin24	P_phenolica_MAG_84	3067	L	Replication, recombination and repair			COG1961	Site-specific DNA recombinase SpoIVCA/DNA invertase PinE (SpoIVCA) (PDB:1GDT)	K14060	putative DNA-invertase from lambdoid prophage Rac
GC_00005240	MAG84_Bin24	P_phenolica_MAG_84	275													MGSRVGKSYSFSIEVILSKLVLTWLFMAMFLPSMKFFLFSPVLNFACIGIGFAILLIGIKRFEIDIDGLYALAAFTLFFALLMSSFWQGYSSLTTSYAMKIISILLFTFLSIFFAHRTDLSGSFLVKLAVCYGVFFCLSRFLGVIKVSGFGALSYLNLALPIGMAVIANYLLYIKSNGFIKKVLLLFSLLFLLISLVMTPARGALLGTLLILTFMSFRYQRKRHIAYLLLSIAPVLILYWDLIQSFFTFFFVKMERLVFSVEEEARYKYYVGVFSLISQQFYGFGLRSYELLLGFYPHSLSLEMLIVGGFILAGTFWSIILLCFIKIYKFCGKYTDLDYIYLIAVYFLIQWHLSYELSSAYGVFICLSFILSKSVYISNKPKVNHGSQLCV
GC_00005268	MAG84_Bin24	P_phenolica_MAG_84	278	R	General function prediction only			COG0110	Acetyltransferase, isoleucine patch superfamily (WbbJ)	K00661	maltose O-acetyltransferase [EC:2.3.1.79]					MISKFIKRLFKKDKFKSLGKQSIISPGKFFVSEKIEIGKACYVGPEAYWYGAGGIEIGDGTIFAPQSVIWTANHNYESKTLIPYDHGIDEKKVVIGRGCWIGFGVKISPGVELGDGVVVAMGSVVTKSFPSYSIIGGNPAKVIKTRENIQNFNTLLKSERYYIESKNETV
GC_00005319	MAG84_Bin24	P_phenolica_MAG_84	1840	S	Function unknown			COG2425	Uncharacterized conserved protein, contains a von Willebrand factor type A (vWA) domain (ViaA)							MATIEQDTKLVKDQDLTGHKDRRWRLVLGADSEESNNLSDADRRLSYALTALYGGEELRKGRGSLSRSAPKVSKWLGDIREFFPSSVVQVVQRDAFERLGLKEMLMEPEFLSAIEADVHLVADLVSLRSVMPDKTIETARQVINKVVAELMARLEQKTAESIRGAINKSKRTFRPRFNDIDWHRTIQSNLRHYQVEQQTIVPEKLIGFMRQQRRIVDLDEVILCVDQSGSMATSVVYSSIFAAVMASIPAIKTKLVCFDTAVIDMTDDLEDPVNVLFGVQLGGGTDINQAVAYCEEKIERPSKTHLILITDLYEGGDEQALKARVANLVRQDVNVITLLALSDDGKPSYDRELASDFAAIGSPVFACTPDQFPDLMATALKREDVLSWAADQDIKTIRA…
