# Supplementary material for: Bacterial degradation of ctenophore Mnemiopsis leidyi organic matter
Source: mSystems. 2024 Jan 23;9(2):e01264-23. doi: 10.1128/msystems.01264-23 (PMC10878102; doi:10.1128/msystems.01264-23)
Supplement: Table S4 — Taxa-specific oligonucleotide probes used for fluorescence in situ hybridization (FISH). [file msystems.01264-23-s0005.xlsx]

## Sheet: FISH_probes
Target	Probe	Sequence 5’-3’	Reference
Total bacteria	EUB338 I	GCT GCC TCC CGT AGG AGT	Amman et al. 1990
Total bacteria	EUB338 II	GCA GCC ACC CGT AGG TGT	Daims et al. 1999
Total bacteria	EUB338 III	GCT GCC ACC CGT AGG TGT	Daims et al. 1999
Alteromonadales	alter2	GGT CCG CTC CAC ATC ACT GT	Demanèche et al. 2008
Pseudoalteromonas	PSU730	TTG ACC CAG GTG GCT GCC	Huggett et al. 2008
Vibrio	G V	AGG CCA CAA CCT CCA AGT AG	Eilers et al. 2000
