# Supplementary material for: Bacterial degradation of ctenophore Mnemiopsis leidyi organic matter
Source: mSystems. 2024 Jan 23;9(2):e01264-23. doi: 10.1128/msystems.01264-23 (PMC10878102; doi:10.1128/msystems.01264-23)
Supplement: Table S5 — NCBI RefSeq accession numbers of P. phenolica used for the pangenome analysis. [file msystems.01264-23-s0006.xlsx]

## Sheet: P_phenolica_genomes
Strain	NCBI RefSeq accession number
S4048	GCF_005886885.1
O-BC30(C)	GCF_014925335.1
O-BC30(S)	GCF_004103265.1
KCTC12086	GCF_001444405.1
S1189	GCF_005887275.1
S1093	GCF_005886345.1
S3898	GCF_004214845.1
S3663	GCF_005876835.1
